# Supplementary material for: Superior target genes and pathways for RNAi‐mediated pest control revealed by genome‐wide analysis in the beetle Tribolium castaneum
Source: Pest Manag Sci. 2024 Nov 5;81(2):1026–36. doi: 10.1002/ps.8505 (PMC11716340; doi:10.1002/ps.8505)
Supplement: Supplementary file 2 — Table S1. Gene ontology (GO) terms and Kyoto encyclopedia of genes and genomes (KEGG) pathways enriched in very good target genes. [file PS-81-1026-s005.xlsx]

## Sheet: Molecular function
Accession	Name	Ontology	Lethal genes	Total genes	p-value
GO:0003735	structural constituent of ribosome	MF	51	113	3.04601e-26
GO:0044822	RNA binding	MF	120	539	1.07257e-25
GO:0003729	mRNA binding	MF	61	164	1.26563e-25
GO:0046961	proton-transporting ATPase activity, rotational mechanism	MF	15	21	1.56212e-12
GO:0003743	translation initiation factor activity	MF	17	37	9.8365e-10
GO:0005524	ATP binding	MF	99	665	1.71845e-09
GO:0046982	protein heterodimerization activity	MF	58	322	6.56212e-09
GO:0004298	threonine-type endopeptidase activity	MF	9	11	7.72071e-09
GO:0017025	TBP-class protein binding	MF	11	18	1.99875e-08
GO:0019843	rRNA binding	MF	10	17	1.51141e-07
GO:0003899	DNA-directed 5'-3' RNA polymerase activity	MF	11	21	1.75895e-07
GO:0003968	RNA-directed 5'-3' RNA polymerase activity	MF	7	8	1.83185e-07
GO:0046933	proton-transporting ATP synthase activity, rotational mechanism	MF	8	11	2.64619e-07
GO:0000166	nucleotide binding	MF	50	289	2.78002e-07
GO:0004812	aminoacyl-tRNA ligase activity	MF	12	26	2.85143e-07
GO:0036402	proteasome-activating ATPase activity	MF	6	6	3.02292e-07
GO:0003682	chromatin binding	MF	51	309	9.38376e-07
GO:0003723	RNA binding	MF	43	243	1.03612e-06
GO:0031369	translation initiation factor binding	MF	10	21	2.0207e-06
GO:0098641	cadherin binding involved in cell-cell adhesion	MF	25	115	5.02532e-06
GO:0070180	large ribosomal subunit rRNA binding	MF	6	8	7.3229e-06
GO:0008353	RNA polymerase II CTD heptapeptide repeat kinase activity	MF	8	15	7.65304e-06
GO:0004004	ATP-dependent RNA helicase activity	MF	11	31	1.96273e-05
GO:0008553	proton-exporting ATPase activity, phosphorylative mechanism	MF	5	6	2.06983e-05
GO:0003924	GTPase activity	MF	24	121	3.90144e-05
GO:0005525	GTP binding	MF	31	177	4.10023e-05
GO:0015078	proton transmembrane transporter activity	MF	8	18	4.16189e-05
GO:0005200	structural constituent of cytoskeleton	MF	13	45	4.30929e-05
GO:0001223	transcription coactivator binding	MF	6	10	4.75376e-05
GO:0004175	endopeptidase activity	MF	11	34	5.27483e-05
GO:0000386	second spliceosomal transesterification activity	MF	5	7	6.75237e-05
GO:0001055	RNA polymerase II activity	MF	5	7	6.75237e-05
GO:0047485	protein N-terminus binding	MF	16	68	9.29671e-05
GO:0001075	transcription factor activity, RNA polymerase II core promoter sequence-specific binding involved in preinitiation complex assembly	MF	6	11	9.73152e-05
GO:0003677	DNA binding	MF	72	566	9.82241e-05
GO:0003713	transcription coactivator activity	MF	26	146	0.000126987
GO:0008266	poly(U) RNA binding	MF	9	26	0.000141528
GO:0003688	DNA replication origin binding	MF	6	12	0.000181127
GO:0001129	RNA polymerase II transcription factor activity, TBP-class protein binding, involved in preinitiation complex assembly	MF	5	9	0.000352134
GO:0043022	ribosome binding	MF	11	42	0.000429558
GO:0000980	RNA polymerase II distal enhancer sequence-specific DNA binding	MF	19	100	0.000433891
GO:0000979	RNA polymerase II core promoter sequence-specific DNA binding	MF	15	70	0.00045618
GO:0043140	ATP-dependent 3'-5' DNA helicase activity	MF	5	10	0.000656731
GO:0003707	steroid hormone receptor activity	MF	7	20	0.000736079
GO:0044183	protein binding involved in protein folding	MF	6	15	0.000791305
GO:0031492	nucleosomal DNA binding	MF	7	21	0.00102667
GO:0042393	histone binding	MF	15	78	0.00149076
GO:0008144	drug binding	MF	11	49	0.00172202
GO:0005198	structural molecule activity	MF	13	64	0.00180693
GO:0019904	protein domain specific binding	MF	27	184	0.00216301
GO:0043130	ubiquitin binding	MF	11	52	0.00284788
GO:0043021	ribonucleoprotein complex binding	MF	6	19	0.00322617
GO:0008022	protein C-terminus binding	MF	22	145	0.00354723
GO:0003700	DNA-binding transcription factor activity	MF	32	239	0.00394079
GO:0003705	transcription factor activity, RNA polymerase II distal enhancer sequence-specific binding	MF	14	79	0.00463105
GO:0003727	single-stranded RNA binding	MF	7	27	0.0050795
GO:0051082	unfolded protein binding	MF	13	75	0.00755056
GO:0051879	Hsp90 protein binding	MF	8	36	0.00764922
GO:0003697	single-stranded DNA binding	MF	10	52	0.00880248
GO:0008026	ATP-dependent helicase activity	MF	6	23	0.00904647
GO:0030331	estrogen receptor binding	MF	6	23	0.00904647
GO:0032403	protein-containing complex binding	MF	24	176	0.00932085
GO:0043621	protein self-association	MF	9	45	0.00979793
GO:0000993	RNA polymerase II complex binding	MF	5	17	0.00993158
GO:0035257	nuclear hormone receptor binding	MF	5	17	0.00993158
GO:0001077	proximal promoter DNA-binding transcription activator activity, RNA polymerase II-specific	MF	24	177	0.00997436

## Sheet: Cellular component
Accession	Name	Ontology	Lethal genes	Total genes	p-value
GO:0005840	ribosome	CC	62	169	1.19804e-25
GO:0009506	plasmodesma	CC	60	165	1.30154e-24
GO:0005654	nucleoplasm	CC	178	1097	4.54784e-21
GO:0005730	nucleolus	CC	118	592	6.24436e-21
GO:0009507	chloroplast	CC	50	153	2.25113e-18
GO:0022625	cytosolic large ribosomal subunit	CC	26	45	2.16079e-17
GO:0022627	cytosolic small ribosomal subunit	CC	22	36	1.24096e-15
GO:0071013	catalytic step 2 spliceosome	CC	35	97	1.03759e-14
GO:0034515	proteasome storage granule	CC	16	20	1.31467e-14
GO:0005925	focal adhesion	CC	62	271	4.08375e-14
GO:0005829	cytosol	CC	212	1624	7.68177e-14
GO:0070062	extracellular exosome	CC	193	1487	3.00486e-12
GO:0005622	intracellular	CC	55	249	5.41833e-12
GO:0030687	preribosome, large subunit precursor	CC	19	39	2.73635e-11
GO:0033290	eukaryotic 48S preinitiation complex	CC	12	15	3.14732e-11
GO:0005618	cell wall	CC	27	90	1.46017e-09
GO:0016607	nuclear speck	CC	27	90	1.46017e-09
GO:0030686	90S preribosome	CC	13	23	3.70949e-09
GO:0005839	proteasome core complex	CC	9	11	7.72071e-09
GO:0000788	nuclear nucleosome	CC	11	17	8.39479e-09
GO:0005875	microtubule associated complex	CC	36	160	1.66482e-08
GO:0031012	extracellular matrix	CC	37	169	2.28338e-08
GO:0016282	eukaryotic 43S preinitiation complex	CC	10	15	2.71897e-08
GO:0071004	U2-type prespliceosome	CC	10	16	6.71725e-08
GO:0000784	nuclear chromosome, telomeric region	CC	21	73	2.18677e-07
GO:0005852	eukaryotic translation initiation factor 3 complex	CC	9	14	2.23892e-07
GO:0015935	small ribosomal subunit	CC	8	11	2.64619e-07
GO:0005665	RNA polymerase II, core complex	CC	9	15	5.18945e-07
GO:0030117	membrane coat	CC	9	15	5.18945e-07
GO:0015030	Cajal body	CC	13	32	5.5999e-07
GO:0000786	nucleosome	CC	11	23	5.78278e-07
GO:0071011	precatalytic spliceosome	CC	18	59	6.13899e-07
GO:0032040	small-subunit processome	CC	10	19	6.16334e-07
GO:0031379	RNA-directed RNA polymerase complex	CC	7	9	7.65641e-07
GO:0000932	P-body	CC	17	54	7.66756e-07
GO:0005844	polysome	CC	15	43	7.79565e-07
GO:0005686	U2 snRNP	CC	9	16	1.0998e-06
GO:0043209	myelin sheath	CC	34	174	1.44113e-06
GO:0008024	cyclin/CDK positive transcription elongation factor complex	CC	6	7	1.96811e-06
GO:0033179	proton-transporting V-type ATPase, V0 domain	CC	6	7	1.96811e-06
GO:0035267	NuA4 histone acetyltransferase complex	CC	9	17	2.16703e-06
GO:0000220	vacuolar proton-transporting V-type ATPase, V0 domain	CC	5	5	3.70162e-06
GO:0071541	eukaryotic translation initiation factor 3 complex, eIF3m	CC	5	5	3.70162e-06
GO:0005811	lipid droplet	CC	30	152	4.83038e-06
GO:0005669	transcription factor TFIID complex	CC	10	23	5.62916e-06
GO:0005737	cytoplasm	CC	120	1006	9.39504e-06
GO:0033181	plasma membrane proton-transporting V-type ATPase complex	CC	7	12	1.35036e-05
GO:0005774	vacuolar membrane	CC	21	94	1.83124e-05
GO:0031595	nuclear proteasome complex	CC	6	9	2.04374e-05
GO:0071007	U2-type catalytic step 2 spliceosome	CC	5	6	2.06983e-05
GO:0000790	nuclear chromatin	CC	26	133	2.45085e-05
GO:0008540	proteasome regulatory particle, base subcomplex	CC	8	17	2.49078e-05
GO:0000228	nuclear chromosome	CC	9	22	3.04212e-05
GO:0030126	COPI vesicle coat	CC	6	10	4.75376e-05
GO:0046540	U4/U6 x U5 tri-snRNP complex	CC	8	19	6.67372e-05
GO:0005832	chaperonin-containing T-complex	CC	5	7	6.75237e-05
GO:0019773	proteasome core complex, alpha-subunit complex	CC	5	7	6.75237e-05
GO:0071006	U2-type catalytic step 1 spliceosome	CC	5	7	6.75237e-05
GO:0000974	Prp19 complex	CC	8	20	0.000103268
GO:0005913	cell-cell adherens junction	CC	24	129	0.000113447
GO:0045169	fusome	CC	11	37	0.000125436
GO:0010494	cytoplasmic stress granule	CC	14	56	0.000126209
GO:0005763	mitochondrial small ribosomal subunit	CC	7	16	0.000145448
GO:0005794	Golgi apparatus	CC	68	535	0.000158257
GO:0005684	U2-type spliceosomal complex	CC	5	8	0.000167858
GO:0008541	proteasome regulatory particle, lid subcomplex	CC	5	8	0.000167858
GO:0005920	smooth septate junction	CC	6	12	0.000181127
GO:0033276	transcription factor TFTC complex	CC	6	12	0.000181127
GO:0046809	replication compartment	CC	6	12	0.000181127
GO:0030670	phagocytic vesicle membrane	CC	8	22	0.000226017
GO:0005847	mRNA cleavage and polyadenylation specificity factor complex	CC	7	17	0.000229826
GO:0000785	chromatin	CC	44	313	0.000275413
GO:0000325	plant-type vacuole	CC	6	13	0.000313078
GO:0005689	U12-type spliceosomal complex	CC	7	18	0.000349595
GO:0005703	polytene chromosome puff	CC	7	18	0.000349595
GO:0005869	dynactin complex	CC	5	9	0.000352134
GO:0031597	cytosolic proteasome complex	CC	5	9	0.000352134
GO:0005700	polytene chromosome	CC	14	62	0.000398136
GO:0000794	condensed nuclear chromosome	CC	11	42	0.000429558
GO:0000922	spindle pole	CC	11	42	0.000429558
GO:0016234	inclusion body	CC	6	14	0.000509995
GO:0042175	nuclear outer membrane-endoplasmic reticulum membrane network	CC	5	10	0.000656731
GO:0005682	U5 snRNP	CC	6	15	0.000791305
GO:0031011	Ino80 complex	CC	6	15	0.000791305
GO:0031965	nuclear membrane	CC	22	131	0.000938417
GO:0005666	RNA polymerase III complex	CC	5	11	0.00112291
GO:0042470	melanosome	CC	10	40	0.00115465
GO:0000145	exocyst	CC	5	12	0.00179561
GO:0042788	polysomal ribosome	CC	5	12	0.00179561
GO:0005747	mitochondrial respiratory chain complex I	CC	7	24	0.00245842
GO:0005685	U1 snRNP	CC	5	13	0.0027222
GO:0005732	small nucleolar ribonucleoprotein complex	CC	5	13	0.0027222
GO:0032587	ruffle membrane	CC	10	45	0.00298877
GO:0090575	RNA polymerase II transcription factor complex	CC	10	45	0.00298877
GO:0005643	nuclear pore	CC	8	32	0.00356027
GO:0005886	plasma membrane	CC	112	1076	0.00390937
GO:0002199	zona pellucida receptor complex	CC	5	14	0.0039512
GO:0005719	nuclear euchromatin	CC	7	26	0.00404381
GO:0016363	nuclear matrix	CC	10	47	0.00417863
GO:0005739	mitochondrion	CC	70	634	0.00586327
GO:0044297	cell body	CC	11	57	0.00597634
GO:0022626	cytosolic ribosome	CC	6	22	0.00717491
GO:0005657	replication fork	CC	9	44	0.0084361
GO:0071339	MLL1 complex	CC	6	23	0.00904647

## Sheet: Biological process
Accession	Name	Ontology	Lethal genes	Total genes	p-value
GO:0009792	embryo development ending in birth or egg hatching	BP	88	228	3.14759e-38
GO:0006614	SRP-dependent cotranslational protein targeting to membrane	BP	48	66	3.15872e-38
GO:0019083	viral transcription	BP	43	60	6.86352e-34
GO:0000184	nuclear-transcribed mRNA catabolic process, nonsense-mediated decay	BP	50	87	3.10967e-32
GO:0002119	nematode larval development	BP	70	178	4.43418e-31
GO:0006413	translational initiation	BP	47	82	2.77287e-30
GO:0002181	cytoplasmic translation	BP	41	65	6.65519e-29
GO:0006364	rRNA processing	BP	44	95	2.34588e-23
GO:0006412	translation	BP	44	108	1.31278e-20
GO:0002479	antigen processing and presentation of exogenous peptide antigen via MHC class I, TAP-dependent	BP	22	32	2.89783e-17
GO:0006521	regulation of cellular amino acid metabolic process	BP	22	34	2.10122e-16
GO:0000398	mRNA splicing, via spliceosome	BP	36	94	4.72163e-16
GO:0006915	apoptotic process	BP	42	126	5.70607e-16
GO:0038061	NIK/NF-kappaB signaling	BP	23	39	8.39544e-16
GO:0033209	tumor necrosis factor-mediated signaling pathway	BP	23	41	3.83808e-15
GO:0006368	transcription elongation from RNA polymerase II promoter	BP	25	51	1.58223e-14
GO:0051437	positive regulation of ubiquitin-protein ligase activity involved in regulation of mitotic cell cycle transition	BP	25	53	4.91947e-14
GO:0051436	obsolete negative regulation of ubiquitin-protein ligase activity involved in mitotic cell cycle	BP	24	49	5.48454e-14
GO:0022008	neurogenesis	BP	45	161	7.87406e-14
GO:0040035	hermaphrodite genitalia development	BP	27	65	2.2466e-13
GO:0060071	Wnt signaling pathway, planar cell polarity pathway	BP	26	62	4.8036e-13
GO:0000003	reproduction	BP	34	108	2.32112e-12
GO:0090090	negative regulation of canonical Wnt signaling pathway	BP	34	110	4.1634e-12
GO:0031145	anaphase-promoting complex-dependent catabolic process	BP	25	63	6.0033e-12
GO:0000165	MAPK cascade	BP	26	68	6.21783e-12
GO:0051298	centrosome duplication	BP	21	47	1.98155e-11
GO:0090263	positive regulation of canonical Wnt signaling pathway	BP	29	88	2.77239e-11
GO:0006367	transcription initiation from RNA polymerase II promoter	BP	25	68	4.36833e-11
GO:0002223	stimulatory C-type lectin receptor signaling pathway	BP	23	59	6.55286e-11
GO:0043488	regulation of mRNA stability	BP	26	75	8.23238e-11
GO:0006898	receptor-mediated endocytosis	BP	28	86	8.46671e-11
GO:0006119	oxidative phosphorylation	BP	16	29	9.06946e-11
GO:0001731	formation of translation preinitiation complex	BP	13	19	1.20103e-10
GO:0016032	viral process	BP	25	71	1.29574e-10
GO:0008340	determination of adult lifespan	BP	44	191	1.84259e-10
GO:0010499	proteasomal ubiquitin-independent protein catabolic process	BP	11	14	3.11108e-10
GO:0000462	maturation of SSU-rRNA from tricistronic rRNA transcript (SSU-rRNA, 5.8S rRNA, LSU-rRNA)	BP	14	24	5.12356e-10
GO:0038095	Fc-epsilon receptor signaling pathway	BP	26	81	5.71902e-10
GO:0033572	transferrin transport	BP	12	18	1.01763e-09
GO:0050434	positive regulation of viral transcription	BP	11	15	1.0801e-09
GO:0050852	T cell receptor signaling pathway	BP	24	76	3.82575e-09
GO:0000122	negative regulation of transcription by RNA polymerase II	BP	62	351	4.24093e-09
GO:0006369	termination of RNA polymerase II transcription	BP	17	40	4.33353e-09
GO:0015991	ATP hydrolysis coupled proton transport	BP	13	24	7.48792e-09
GO:0042795	snRNA transcription by RNA polymerase II	BP	16	37	9.17948e-09
GO:0000209	protein polyubiquitination	BP	24	82	2.05584e-08
GO:0009793	embryo development ending in seed dormancy	BP	22	71	2.53107e-08
GO:0015986	ATP synthesis coupled proton transport	BP	10	15	2.71897e-08
GO:0000381	regulation of alternative mRNA splicing, via spliceosome	BP	19	56	4.4029e-08
GO:0010171	body morphogenesis	BP	19	56	4.4029e-08
GO:0006418	tRNA aminoacylation for protein translation	BP	13	27	4.76592e-08
GO:0018996	molting cycle, collagen and cuticulin-based cuticle	BP	13	29	1.38059e-07
GO:0006446	regulation of translational initiation	BP	14	35	2.56996e-07
GO:0000028	ribosomal small subunit assembly	BP	8	11	2.64619e-07
GO:0090383	phagosome acidification	BP	10	18	3.15082e-07
GO:0032968	positive regulation of transcription elongation from RNA polymerase II promoter	BP	14	36	3.89047e-07
GO:0019886	antigen processing and presentation of exogenous peptide antigen via MHC class II	BP	16	47	4.89444e-07
GO:0042254	ribosome biogenesis	BP	24	98	8.14811e-07
GO:0006890	retrograde vesicle-mediated transport, Golgi to ER	BP	17	55	1.02608e-06
GO:0006352	DNA-templated transcription, initiation	BP	9	16	1.0998e-06
GO:0006886	intracellular protein transport	BP	33	167	1.58444e-06
GO:0031047	gene silencing by RNA	BP	14	40	1.74247e-06
GO:0030163	protein catabolic process	BP	13	35	1.88648e-06
GO:0006407	rRNA export from nucleus	BP	6	7	1.96811e-06
GO:0008406	gonad development	BP	20	76	2.01397e-06
GO:0006370	7-methylguanosine mRNA capping	BP	10	21	2.0207e-06
GO:0000463	maturation of LSU-rRNA from tricistronic rRNA transcript (SSU-rRNA, 5.8S rRNA, LSU-rRNA)	BP	7	10	2.37064e-06
GO:0007221	positive regulation of transcription of Notch receptor target	BP	7	10	2.37064e-06
GO:0040011	locomotion	BP	28	134	3.14288e-06
GO:0071353	cellular response to interleukin-4	BP	10	22	3.43312e-06
GO:0006351	transcription, DNA-templated	BP	18	66	3.74726e-06
GO:0000447	endonucleolytic cleavage in ITS1 to separate SSU-rRNA from 5.8S rRNA and LSU-rRNA from tricistronic rRNA transcript (SSU-rRNA, 5.8S rRNA, LSU-rRNA)	BP	8	14	3.84819e-06
GO:0042776	mitochondrial ATP synthesis coupled proton transport	BP	7	11	6.05618e-06
GO:1901998	toxin transport	BP	11	28	6.26102e-06
GO:0000350	generation of catalytic spliceosome for second transesterification step	BP	6	8	7.3229e-06
GO:0045899	positive regulation of RNA polymerase II transcriptional preinitiation complex assembly	BP	6	8	7.3229e-06
GO:0040039	inductive cell migration	BP	9	20	1.19407e-05
GO:0006335	DNA replication-dependent nucleosome assembly	BP	7	12	1.35036e-05
GO:0040022	feminization of hermaphroditic germ-line	BP	7	12	1.35036e-05
GO:0071285	cellular response to lithium ion	BP	7	12	1.35036e-05
GO:0006283	transcription-coupled nucleotide-excision repair	BP	14	47	1.49006e-05
GO:0007067	mitotic cell cycle	BP	19	79	1.49974e-05
GO:0006909	phagocytosis	BP	23	108	1.70546e-05
GO:0006974	cellular response to DNA damage stimulus	BP	26	131	1.85499e-05
GO:0046686	response to cadmium ion	BP	24	117	2.18242e-05
GO:0007281	germ cell development	BP	16	61	2.21235e-05
GO:0006378	mRNA polyadenylation	BP	10	27	3.06375e-05
GO:0006144	purine nucleobase metabolic process	BP	19	84	3.78664e-05
GO:0016241	regulation of macroautophagy	BP	10	28	4.418e-05
GO:0035075	response to ecdysone	BP	7	14	5.05207e-05
GO:0006334	nucleosome assembly	BP	11	34	5.27483e-05
GO:0006997	nucleus organization	BP	8	19	6.67372e-05
GO:1904871	positive regulation of protein localization to Cajal body	BP	5	7	6.75237e-05
GO:0040018	positive regulation of multicellular organism growth	BP	16	67	7.68412e-05
GO:0060968	regulation of gene silencing	BP	7	15	8.80299e-05
GO:0009097	isoleucine biosynthetic process	BP	6	11	9.73152e-05
GO:0070682	proteasome regulatory particle assembly	BP	6	11	9.73152e-05
GO:1904874	positive regulation of telomerase RNA localization to Cajal body	BP	6	11	9.73152e-05
GO:0071347	cellular response to interleukin-1	BP	9	25	9.97412e-05
GO:0032543	mitochondrial translation	BP	8	20	0.000103268
GO:0016319	mushroom body development	BP	13	49	0.000113924
GO:0006406	mRNA export from nucleus	BP	11	37	0.000125436
GO:0006337	nucleosome disassembly	BP	7	16	0.000145448
GO:0007035	vacuolar acidification	BP	7	16	0.000145448
GO:0006270	DNA replication initiation	BP	8	21	0.000154891
GO:0045815	positive regulation of gene expression, epigenetic	BP	8	21	0.000154891
GO:0036498	IRE1-mediated unfolded protein response	BP	10	32	0.000160481
GO:0000056	ribosomal small subunit export from nucleus	BP	5	8	0.000167858
GO:1900364	negative regulation of mRNA polyadenylation	BP	5	8	0.000167858
GO:0006414	translational elongation	BP	6	12	0.000181127
GO:0014823	response to activity	BP	6	12	0.000181127
GO:0043248	proteasome assembly	BP	6	12	0.000181127
GO:0000281	mitotic cytokinesis	BP	15	65	0.000192988
GO:0045176	apical protein localization	BP	9	27	0.000196974
GO:0050821	protein stabilization	BP	21	110	0.000205938
GO:0045070	positive regulation of viral genome replication	BP	8	22	0.000226017
GO:0045941	positive regulation of DNA-templated transcription	BP	30	185	0.000228358
GO:0048477	oogenesis	BP	20	103	0.000228522
GO:0006888	ER to Golgi vesicle-mediated transport	BP	17	81	0.000253392
GO:0043967	histone H4 acetylation	BP	9	28	0.00026935
GO:0051603	proteolysis involved in cellular protein catabolic process	BP	11	40	0.000270009
GO:0006396	RNA processing	BP	14	60	0.000277036
GO:0007596	blood coagulation	BP	14	60	0.000277036
GO:0019915	lipid storage	BP	11	41	0.00034204
GO:0048208	COPII vesicle coating	BP	10	35	0.000364184
GO:0007059	chromosome segregation	BP	9	30	0.000480491
GO:0040020	regulation of meiotic nuclear division	BP	6	14	0.000509995
GO:0031124	mRNA 3'-end processing	BP	7	19	0.000514595
GO:0071222	cellular response to lipopolysaccharide	BP	12	50	0.000568443
GO:0000245	spliceosomal complex assembly	BP	5	10	0.000656731
GO:0009098	leucine biosynthetic process	BP	5	10	0.000656731
GO:0009099	valine biosynthetic process	BP	5	10	0.000656731
GO:0060979	vasculogenesis involved in coronary vascular morphogenesis	BP	5	10	0.000656731
GO:0008543	fibroblast growth factor receptor signaling pathway	BP	12	51	0.000688831
GO:0006891	intra-Golgi vesicle-mediated transport	BP	7	20	0.000736079
GO:0007076	mitotic chromosome condensation	BP	7	20	0.000736079
GO:0008589	regulation of smoothened signaling pathway	BP	7	20	0.000736079
GO:0043401	steroid hormone mediated signaling pathway	BP	7	20	0.000736079
GO:0007298	border follicle cell migration	BP	16	81	0.000775477
GO:0001829	trophectodermal cell differentiation	BP	6	15	0.000791305
GO:0006336	DNA replication-independent nucleosome assembly	BP	6	15	0.000791305
GO:0033120	positive regulation of RNA splicing	BP	6	15	0.000791305
GO:0030707	ovarian follicle cell development	BP	12	52	0.000829848
GO:0010906	regulation of glucose metabolic process	BP	22	130	0.000844447
GO:0042493	response to drug	BP	23	139	0.000895723
GO:0006338	chromatin remodeling	BP	12	53	0.000994157
GO:0051290	protein heterotetramerization	BP	7	21	0.00102667
GO:0048661	positive regulation of smooth muscle cell proliferation	BP	8	27	0.00108471
GO:0007403	glial cell fate determination	BP	5	11	0.00112291
GO:0007219	Notch signaling pathway	BP	12	54	0.00118464
GO:0070830	bicellular tight junction assembly	BP	7	22	0.00140031
GO:0051301	cell division	BP	12	56	0.00165675
GO:0060213	positive regulation of nuclear-transcribed mRNA poly(A) tail shortening	BP	6	17	0.00169645
GO:0061418	regulation of transcription from RNA polymerase II promoter in response to hypoxia	BP	6	17	0.00169645
GO:0000387	spliceosomal snRNP assembly	BP	5	12	0.00179561
GO:0009965	leaf morphogenesis	BP	5	12	0.00179561
GO:0016081	synaptic vesicle docking	BP	5	12	0.00179561
GO:0043968	histone H2A acetylation	BP	5	12	0.00179561
GO:0048767	root hair elongation	BP	5	12	0.00179561
GO:0031334	positive regulation of protein complex assembly	BP	7	23	0.00187215
GO:0045739	positive regulation of DNA repair	BP	7	23	0.00187215
GO:0009651	response to salt stress	BP	16	88	0.00194637
GO:0019233	sensory perception of pain	BP	32	229	0.00200129
GO:0048856	anatomical structure development	BP	29	202	0.00211863
GO:0001649	osteoblast differentiation	BP	14	73	0.00217619
GO:0043622	cortical microtubule organization	BP	6	18	0.00236988
GO:0048599	oocyte development	BP	6	18	0.00236988
GO:0035019	somatic stem cell population maintenance	BP	13	66	0.00241512
GO:0019827	stem cell population maintenance	BP	9	37	0.00248212
GO:0006362	transcription elongation from RNA polymerase I promoter	BP	5	13	0.0027222
GO:0008298	intracellular mRNA localization	BP	5	13	0.0027222
GO:0031053	primary miRNA processing	BP	5	13	0.0027222
GO:0048366	leaf development	BP	5	13	0.0027222
GO:0061343	cell adhesion involved in heart morphogenesis	BP	5	13	0.0027222
GO:0007095	mitotic G2 DNA damage checkpoint	BP	11	52	0.00284788
GO:0008286	insulin receptor signaling pathway	BP	11	52	0.00284788
GO:0050690	regulation of defense response to virus by virus	BP	7	25	0.00317631
GO:0006623	protein targeting to vacuole	BP	6	19	0.00322617
GO:0006904	vesicle docking involved in exocytosis	BP	6	19	0.00322617
GO:0043009	chordate embryonic development	BP	11	53	0.00333338
GO:0002230	positive regulation of defense response to virus by host	BP	12	61	0.00353913
GO:0006206	pyrimidine nucleobase metabolic process	BP	9	39	0.00364623
GO:0098792	xenophagy	BP	11	54	0.00388306
GO:0001824	blastocyst development	BP	5	14	0.0039512
GO:0006361	transcription initiation from RNA polymerase I promoter	BP	5	14	0.0039512
GO:0043923	positive regulation by host of viral transcription	BP	5	14	0.0039512
GO:0070527	platelet aggregation	BP	7	26	0.00404381
GO:0040007	growth	BP	10	47	0.00417863
GO:0000083	regulation of transcription involved in G1/S transition of mitotic cell cycle	BP	6	20	0.00429335
GO:0006366	transcription by RNA polymerase II	BP	6	20	0.00429335
GO:0007052	mitotic spindle organization	BP	8	33	0.00436813
GO:0016925	protein sumoylation	BP	8	33	0.00436813
GO:0008360	regulation of cell shape	BP	19	121	0.00443143
GO:0048813	dendrite morphogenesis	BP	22	148	0.0045659
GO:0042048	olfactory behavior	BP	10	48	0.00489929
GO:0090307	mitotic spindle assembly	BP	7	27	0.0050795
GO:0045668	negative regulation of osteoblast differentiation	BP	8	34	0.00530984
GO:0016192	vesicle-mediated transport	BP	19	123	0.00531711
GO:0000027	ribosomal large subunit assembly	BP	5	15	0.00553115
GO:0000183	chromatin silencing at rDNA	BP	5	15	0.00553115
GO:0030224	monocyte differentiation	BP	5	15	0.00553115
GO:0071157	negative regulation of cell cycle arrest	BP	5	15	0.00553115
GO:0007034	vacuolar transport	BP	6	21	0.00560002
GO:0006913	nucleocytoplasmic transport	BP	10	49	0.00571398
GO:0030866	cortical actin cytoskeleton organization	BP	9	42	0.00614773
GO:0042752	regulation of circadian rhythm	BP	9	42	0.00614773
GO:0016246	RNA interference	BP	7	28	0.00630238
GO:0008347	glial cell migration	BP	8	35	0.00639894
GO:0009060	aerobic respiration	BP	6	22	0.00717491
GO:0007016	cytoskeletal anchoring at plasma membrane	BP	5	16	0.00750948
GO:0007317	regulation of pole plasm oskar mRNA localization	BP	5	16	0.00750948
GO:0009755	hormone-mediated signaling pathway	BP	5	16	0.00750948
GO:0045956	positive regulation of calcium ion-dependent exocytosis	BP	5	16	0.00750948
GO:2000737	negative regulation of stem cell differentiation	BP	5	16	0.00750948
GO:0045747	positive regulation of Notch signaling pathway	BP	10	51	0.00765736
GO:0019991	septate junction assembly	BP	7	29	0.0077317
GO:0001889	liver development	BP	14	84	0.00807345
GO:0031069	hair follicle morphogenesis	BP	7	30	0.00938671
GO:0000910	cytokinesis	BP	5	17	0.00993158
GO:0003407	neural retina development	BP	5	17	0.00993158
GO:0006363	termination of RNA polymerase I transcription	BP	5	17	0.00993158
GO:0036258	multivesicular body assembly	BP	5	17	0.00993158
GO:1902895	positive regulation of pri-miRNA transcription by RNA polymerase II	BP	5	17	0.00993158

## Sheet: GOterm_50_vs_90_perc_lethal
category	over_represented_pvalue	under_represented_pvalue	numDEInCat	numInCat	term	ontology
GO:0001656	1	0.0494184	0	35	metanephros development	BP
GO:0002027	1	0.0494184	0	35	regulation of heart rate	BP
GO:0004970	1	0.0494184	0	35	ionotropic glutamate receptor activity	MF
GO:0006012	1	0.0114168	0	52	galactose metabolic process	BP
GO:0006836	1	0.0227594	0	44	neurotransmitter transport	BP
GO:0016747	1	0.0494184	0	35	transferase activity, transferring acyl groups other than amino-acyl groups	MF
GO:0000009	1	0.917819	0	1	alpha-1,6-mannosyltransferase activity	MF
GO:0000014	1	0.597691	0	6	single-stranded DNA endodeoxyribonuclease activity	MF
GO:0000015	1	0.917819	0	1	phosphopyruvate hydratase complex	CC
GO:0000016	1	0.597691	0	6	lactase activity	MF
GO:0000018	1	0.597691	0	6	regulation of DNA recombination	BP
GO:0000023	1	0.917819	0	1	maltose metabolic process	BP
GO:0000026	1	0.917819	0	1	alpha-1,2-mannosyltransferase activity	MF
GO:0000030	1	0.300746	0	14	mannosyltransferase activity	MF
GO:0000051	1	0.548539	0	7	NA	NA
GO:0000052	1	0.77314	0	3	citrulline metabolic process	BP
GO:0000053	1	0.842383	0	2	argininosuccinate metabolic process	BP
GO:0000059	1	0.917819	0	1	NA	NA
GO:0000064	1	0.842383	0	2	L-ornithine transmembrane transporter activity	MF
GO:0000066	1	0.917819	0	1	NA	NA
GO:0000075	1	0.842383	0	2	cell cycle checkpoint	BP
GO:0000085	1	0.842383	0	2	mitotic G2 phase	BP
GO:0000087	1	0.917819	0	1	mitotic M phase	BP
GO:0000095	1	0.917819	0	1	S-adenosyl-L-methionine transmembrane transporter activity	MF
GO:0000096	1	0.709581	0	4	sulfur amino acid metabolic process	BP
GO:0000098	1	0.917819	0	1	sulfur amino acid catabolic process	BP
GO:0000099	1	0.917819	0	1	sulfur amino acid transmembrane transporter activity	MF
GO:0000105	1	0.842383	0	2	histidine biosynthetic process	BP
GO:0000109	1	0.917819	0	1	nucleotide-excision repair complex	CC
GO:0000110	1	0.77314	0	3	nucleotide-excision repair factor 1 complex	CC
GO:0000111	1	0.917819	0	1	nucleotide-excision repair factor 2 complex	CC
GO:0000117	1	0.842383	0	2	regulation of transcription involved in G2/M transition of mitotic cell cycle	BP
GO:0000120	1	0.842383	0	2	RNA polymerase I transcription factor complex	CC
GO:0000127	1	0.842383	0	2	transcription factor TFIIIC complex	CC
GO:0000137	1	0.597691	0	6	Golgi cis cisterna	CC
GO:0000140	1	0.917819	0	1	acylglycerone-phosphate reductase activity	MF
GO:0000146	1	0.462015	0	9	microfilament motor activity	MF
GO:0000147	1	0.917819	0	1	actin cortical patch assembly	BP
GO:0000150	1	0.77314	0	3	recombinase activity	MF
GO:0000152	1	0.597691	0	6	nuclear ubiquitin ligase complex	CC
GO:0000153	1	0.917819	0	1	cytoplasmic ubiquitin ligase complex	CC
GO:0000155	1	0.842383	0	2	phosphorelay sensor kinase activity	MF
GO:0000160	1	0.917819	0	1	phosphorelay signal transduction system	BP
GO:0000169	1	0.917819	0	1	activation of MAPK activity involved in osmosensory signaling pathway	BP
GO:0000173	1	0.842383	0	2	inactivation of MAPK activity involved in osmosensory signaling pathway	BP
GO:0000177	1	0.503424	0	8	cytoplasmic exosome (RNase complex)	CC
GO:0000179	1	0.842383	0	2	rRNA (adenine-N6,N6-)-dimethyltransferase activity	MF
GO:0000185	1	0.917819	0	1	activation of MAPKKK activity	BP
GO:0000208	1	0.917819	0	1	NA	NA
GO:0000210	1	0.917819	0	1	NAD+ diphosphatase activity	MF
GO:0000213	1	0.77314	0	3	tRNA-intron endonuclease activity	MF
GO:0000214	1	0.77314	0	3	tRNA-intron endonuclease complex	CC
GO:0000215	1	0.917819	0	1	tRNA 2'-phosphotransferase activity	MF
GO:0000224	1	0.917819	0	1	peptide-N4-(N-acetyl-beta-glucosaminyl)asparagine amidase activity	MF
GO:0000239	1	0.842383	0	2	pachytene	BP
GO:0000246	1	0.917819	0	1	delta24(24-1) sterol reductase activity	MF
GO:0000253	1	0.917819	0	1	3-keto sterol reductase activity	MF
GO:0000257	1	0.917819	0	1	nitrilase activity	MF
GO:0000272	1	0.709581	0	4	polysaccharide catabolic process	BP
GO:0000280	1	0.357105	0	12	nuclear division	BP
GO:0000293	1	0.709581	0	4	ferric-chelate reductase activity	MF
GO:0000298	1	0.917819	0	1	endopolyphosphatase activity	MF
GO:0000301	1	0.842383	0	2	retrograde transport, vesicle recycling within Golgi	BP
GO:0000302	1	0.19572	0	19	response to reactive oxygen species	BP
GO:0000303	1	0.597691	0	6	response to superoxide	BP
GO:0000305	1	0.917819	0	1	response to oxygen radical	BP
GO:0000306	1	0.917819	0	1	extrinsic component of vacuolar membrane	CC
GO:0000308	1	0.842383	0	2	cytoplasmic cyclin-dependent protein kinase holoenzyme complex	CC
GO:0000309	1	0.917819	0	1	nicotinamide-nucleotide adenylyltransferase activity	MF
GO:0000323	1	0.651241	0	5	lytic vacuole	CC
GO:0000324	1	0.389123	0	11	fungal-type vacuole	CC
GO:0000327	1	0.917819	0	1	lytic vacuole within protein storage vacuole	CC
GO:0000331	1	0.917819	0	1	contractile vacuole	CC
GO:0000333	1	0.842383	0	2	telomerase catalytic core complex	CC
GO:0000338	1	0.917819	0	1	protein deneddylation	BP
GO:0000340	1	0.548539	0	7	RNA 7-methylguanosine cap binding	MF
GO:0000375	1	0.917819	0	1	RNA splicing, via transesterification reactions	BP
GO:0000377	1	0.917819	0	1	RNA splicing, via transesterification reactions with bulged adenosine as nucleophile	BP
GO:0000379	1	0.917819	0	1	tRNA-type intron splice site recognition and cleavage	BP
GO:0000403	1	0.651241	0	5	Y-form DNA binding	MF
GO:0000404	1	0.709581	0	4	heteroduplex DNA loop binding	MF
GO:0000405	1	0.651241	0	5	bubble DNA binding	MF
GO:0000406	1	0.917819	0	1	double-strand/single-strand DNA junction binding	MF
GO:0000408	1	0.917819	0	1	EKC/KEOPS complex	CC
GO:0000411	1	0.917819	0	1	positive regulation of transcription by galactose	BP
GO:0000414	1	0.842383	0	2	regulation of histone H3-K36 methylation	BP
GO:0000421	1	0.389123	0	11	autophagosome membrane	CC
GO:0000428	1	0.917819	0	1	DNA-directed RNA polymerase complex	CC
GO:0000429	1	0.842383	0	2	carbon catabolite regulation of transcription from RNA polymerase II promoter	BP
GO:0000435	1	0.917819	0	1	positive regulation of transcription from RNA polymerase II promoter by galactose	BP
GO:0000436	1	0.709581	0	4	carbon catabolite activation of transcription from RNA polymerase II promoter	BP
GO:0000445	1	0.77314	0	3	THO complex part of transcription export complex	CC
GO:0000453	1	0.917819	0	1	enzyme-directed rRNA 2'-O-methylation	BP
GO:0000454	1	0.917819	0	1	snoRNA guided rRNA pseudouridine synthesis	BP
GO:0000460	1	0.842383	0	2	maturation of 5.8S rRNA	BP
GO:0000469	1	0.917819	0	1	cleavage involved in rRNA processing	BP
GO:0000494	1	0.917819	0	1	box C/D snoRNA 3'-end processing	BP
GO:0000495	1	0.917819	0	1	box H/ACA snoRNA 3'-end processing	BP
GO:0000500	1	0.917819	0	1	RNA polymerase I upstream activating factor complex	CC
GO:0000506	1	0.842383	0	2	glycosylphosphatidylinositol-N-acetylglucosaminyltransferase (GPI-GnT) complex	CC
GO:0000702	1	0.917819	0	1	oxidized base lesion DNA N-glycosylase activity	MF
GO:0000706	1	0.709581	0	4	meiotic DNA double-strand break processing	BP
GO:0000709	1	0.842383	0	2	meiotic joint molecule formation	BP
GO:0000710	1	0.709581	0	4	meiotic mismatch repair	BP
GO:0000711	1	0.917819	0	1	meiotic DNA repair synthesis	BP
GO:0000713	1	0.917819	0	1	meiotic heteroduplex formation	BP
GO:0000719	1	0.842383	0	2	photoreactive repair	BP
GO:0000720	1	0.842383	0	2	pyrimidine dimer repair by nucleotide-excision repair	BP
GO:0000726	1	0.917819	0	1	non-recombinational repair	BP
GO:0000729	1	0.389123	0	11	DNA double-strand break processing	BP
GO:0000730	1	0.77314	0	3	DNA recombinase assembly	BP
GO:0000731	1	0.23242	0	17	DNA synthesis involved in DNA repair	BP
GO:0000732	1	0.462015	0	9	strand displacement	BP
GO:0000733	1	0.709581	0	4	DNA strand renaturation	BP
GO:0000735	1	0.842383	0	2	removal of nonhomologous ends	BP
GO:0000737	1	0.651241	0	5	DNA catabolic process, endonucleolytic	BP
GO:0000738	1	0.77314	0	3	DNA catabolic process, exonucleolytic	BP
GO:0000740	1	0.77314	0	3	nuclear membrane fusion	BP
GO:0000742	1	0.917819	0	1	karyogamy involved in conjugation with cellular fusion	BP
GO:0000743	1	0.917819	0	1	nuclear migration involved in conjugation with cellular fusion	BP
GO:0000747	1	0.77314	0	3	conjugation with cellular fusion	BP
GO:0000749	1	0.77314	0	3	response to pheromone triggering conjugation with cellular fusion	BP
GO:0000750	1	0.709581	0	4	pheromone-dependent signal transduction involved in conjugation with cellular fusion	BP
GO:0000753	1	0.917819	0	1	cell morphogenesis involved in conjugation with cellular fusion	BP
GO:0000754	1	0.842383	0	2	adaptation of signaling pathway by response to pheromone involved in conjugation with cellular fusion	BP
GO:0000755	1	0.842383	0	2	cytogamy	BP
GO:0000791	1	0.424008	0	10	euchromatin	CC
GO:0000803	1	0.77314	0	3	sex chromosome	CC
GO:0000805	1	0.709581	0	4	X chromosome	CC
GO:0000806	1	0.917819	0	1	Y chromosome	CC
GO:0000814	1	0.77314	0	3	ESCRT II complex	CC
GO:0000821	1	0.651241	0	5	regulation of arginine metabolic process	BP
GO:0000822	1	0.651241	0	5	inositol hexakisphosphate binding	MF
GO:0000824	1	0.917819	0	1	inositol tetrakisphosphate 3-kinase activity	MF
GO:0000827	1	0.842383	0	2	inositol-1,3,4,5,6-pentakisphosphate kinase activity	MF
GO:0000828	1	0.917819	0	1	inositol hexakisphosphate kinase activity	MF
GO:0000829	1	0.917819	0	1	inositol heptakisphosphate kinase activity	MF
GO:0000831	1	0.917819	0	1	inositol hexakisphosphate 6-kinase activity	MF
GO:0000832	1	0.917819	0	1	inositol hexakisphosphate 5-kinase activity	MF
GO:0000835	1	0.77314	0	3	ER ubiquitin ligase complex	CC
GO:0000836	1	0.709581	0	4	Hrd1p ubiquitin ligase complex	CC
GO:0000909	1	0.917819	0	1	sporocarp development involved in sexual reproduction	BP
GO:0000913	1	0.917819	0	1	preprophase band assembly	BP
GO:0000914	1	0.917819	0	1	phragmoplast assembly	BP
GO:0000919	1	0.842383	0	2	cell plate assembly	BP
GO:0000921	1	0.842383	0	2	septin ring assembly	BP
GO:0000930	1	0.548539	0	7	gamma-tubulin complex	CC
GO:0000938	1	0.709581	0	4	GARP complex	CC
GO:0000942	1	0.77314	0	3	condensed nuclear chromosome outer kinetochore	CC
GO:0000966	1	0.917819	0	1	RNA 5'-end processing	BP
GO:0000972	1	0.842383	0	2	transcription-dependent tethering of RNA polymerase II gene DNA at nuclear periphery	BP
GO:0000975	1	0.842383	0	2	NA	NA
GO:0000987	1	0.462015	0	9	proximal promoter sequence-specific DNA binding	MF
GO:0001002	1	0.917819	0	1	RNA polymerase III type 1 promoter sequence-specific DNA binding	MF
GO:0001003	1	0.917819	0	1	RNA polymerase III type 2 promoter sequence-specific DNA binding	MF
GO:0001005	1	0.917819	0	1	NA	NA
GO:0001009	1	0.917819	0	1	NA	NA
GO:0001010	1	0.709581	0	4	RNA polymerase II sequence-specific DNA-binding transcription factor recruiting activity	MF
GO:0001034	1	0.709581	0	4	NA	NA
GO:0001041	1	0.917819	0	1	NA	NA
GO:0001042	1	0.842383	0	2	RNA polymerase I core binding	MF
GO:0001067	1	0.842383	0	2	regulatory region nucleic acid binding	MF
GO:0001069	1	0.917819	0	1	regulatory region RNA binding	MF
GO:0001072	1	0.77314	0	3	transcription antitermination factor activity, RNA binding	MF
GO:0001099	1	0.842383	0	2	basal RNA polymerase II transcription machinery binding	MF
GO:0001132	1	0.842383	0	2	NA	NA
GO:0001147	1	0.917819	0	1	transcription termination site sequence-specific DNA binding	MF
GO:0001161	1	0.651241	0	5	intronic transcription regulatory region sequence-specific DNA binding	MF
GO:0001162	1	0.424008	0	10	RNA polymerase II intronic transcription regulatory region sequence-specific DNA binding	MF
GO:0001163	1	0.917819	0	1	RNA polymerase I regulatory region sequence-specific DNA binding	MF
GO:0001165	1	0.917819	0	1	RNA polymerase I upstream control element sequence-specific DNA binding	MF
GO:0001168	1	0.917819	0	1	NA	NA
GO:0001172	1	0.917819	0	1	transcription, RNA-templated	BP
GO:0001178	1	0.548539	0	7	regulation of transcriptional start site selection at RNA polymerase II promoter	BP
GO:0001191	1	0.709581	0	4	NA	NA
GO:0001302	1	0.23242	0	17	replicative cell aging	BP
GO:0001306	1	0.651241	0	5	age-dependent response to oxidative stress	BP
GO:0001315	1	0.917819	0	1	age-dependent response to reactive oxygen species	BP
GO:0001319	1	0.917819	0	1	inheritance of oxidatively modified proteins involved in replicative cell aging	BP
GO:0001324	1	0.842383	0	2	age-dependent response to oxidative stress involved in chronological cell aging	BP
GO:0001401	1	0.917819	0	1	mitochondrial sorting and assembly machinery complex	CC
GO:0001402	1	0.842383	0	2	signal transduction involved in filamentous growth	BP
GO:0001403	1	0.462015	0	9	invasive growth in response to glucose limitation	BP
GO:0001505	1	0.0587041	0	33	regulation of neurotransmitter levels	BP
GO:0001507	1	0.917819	0	1	acetylcholine catabolic process in synaptic cleft	BP
GO:0001508	1	0.389123	0	11	action potential	BP
GO:0001510	1	0.709581	0	4	RNA methylation	BP
GO:0001516	1	0.389123	0	11	prostaglandin biosynthetic process	BP
GO:0001518	1	0.548539	0	7	voltage-gated sodium channel complex	CC
GO:0001519	1	0.842383	0	2	peptide amidation	BP
GO:0001520	1	0.709581	0	4	outer dense fiber	CC
GO:0001522	1	0.389123	0	11	pseudouridine synthesis	BP
GO:0001523	1	0.164808	0	21	retinoid metabolic process	BP
GO:0001533	1	0.842383	0	2	cornified envelope	CC
GO:0001534	1	0.917819	0	1	radial spoke	CC
GO:0001537	1	0.917819	0	1	N-acetylgalactosamine 4-O-sulfotransferase activity	MF
GO:0001539	1	0.709581	0	4	cilium or flagellum-dependent cell motility	BP
GO:0001540	1	0.275992	0	15	amyloid-beta binding	MF
GO:0001542	1	0.77314	0	3	ovulation from ovarian follicle	BP
GO:0001544	1	0.917819	0	1	initiation of primordial ovarian follicle growth	BP
GO:0001547	1	0.917819	0	1	antral ovarian follicle growth	BP
GO:0001550	1	0.842383	0	2	ovarian cumulus expansion	BP
GO:0001555	1	0.597691	0	6	oocyte growth	BP
GO:0001556	1	0.179601	0	20	oocyte maturation	BP
GO:0001560	1	0.709581	0	4	regulation of cell growth by extracellular stimulus	BP
GO:0001561	1	0.462015	0	9	fatty acid alpha-oxidation	BP
GO:0001574	1	0.917819	0	1	ganglioside biosynthetic process	BP
GO:0001579	1	0.917819	0	1	medium-chain fatty acid transport	BP
GO:0001580	1	0.77314	0	3	detection of chemical stimulus involved in sensory perception of bitter taste	BP
GO:0001586	1	0.917819	0	1	Gi/o-coupled serotonin receptor activity	MF
GO:0001587	1	0.917819	0	1	Gq/11-coupled serotonin receptor activity	MF
GO:0001588	1	0.709581	0	4	dopamine neurotransmitter receptor activity, coupled via Gs	MF
GO:0001591	1	0.917819	0	1	dopamine neurotransmitter receptor activity, coupled via Gi/Go	MF
GO:0001601	1	0.917819	0	1	peptide YY receptor activity	MF
GO:0001605	1	0.917819	0	1	adrenomedullin receptor activity	MF
GO:0001607	1	0.77314	0	3	neuromedin U receptor activity	MF
GO:0001609	1	0.917819	0	1	G protein-coupled adenosine receptor activity	MF
GO:0001616	1	0.842383	0	2	growth hormone secretagogue receptor activity	MF
GO:0001635	1	0.917819	0	1	calcitonin gene-related peptide receptor activity	MF
GO:0001640	1	0.462015	0	9	adenylate cyclase inhibiting G protein-coupled glutamate receptor activity	MF
GO:0001641	1	0.77314	0	3	group II metabotropic glutamate receptor activity	MF
GO:0001642	1	0.77314	0	3	group III metabotropic glutamate receptor activity	MF
GO:0001651	1	0.77314	0	3	dense fibrillar component	CC
GO:0001653	1	0.842383	0	2	peptide receptor activity	MF
GO:0001655	1	0.651241	0	5	urogenital system development	BP
GO:0001659	1	0.503424	0	8	temperature homeostasis	BP
GO:0001662	1	0.0538618	0	34	behavioral fear response	BP
GO:0001667	1	0.424008	0	10	ameboidal-type cell migration	BP
GO:0001674	1	0.917819	0	1	female germ cell nucleus	CC
GO:0001678	1	0.548539	0	7	cellular glucose homeostasis	BP
GO:0001691	1	0.917819	0	1	pseudophosphatase activity	MF
GO:0001696	1	0.709581	0	4	gastric acid secretion	BP
GO:0001712	1	0.842383	0	2	ectodermal cell fate commitment	BP
GO:0001716	1	0.917819	0	1	L-amino-acid oxidase activity	MF
GO:0001727	1	0.842383	0	2	lipid kinase activity	MF
GO:0001729	1	0.917819	0	1	ceramide kinase activity	MF
GO:0001739	1	0.651241	0	5	sex chromatin	CC
GO:0001746	1	0.548539	0	7	Bolwig's organ morphogenesis	BP
GO:0001748	1	0.77314	0	3	optic lobe placode development	BP
GO:0001750	1	0.0639811	0	32	photoreceptor outer segment	CC
GO:0001754	1	0.77314	0	3	eye photoreceptor cell differentiation	BP
GO:0001757	1	0.597691	0	6	somite specification	BP
GO:0001758	1	0.213283	0	18	retinal dehydrogenase activity	MF
GO:0001761	1	0.917819	0	1	beta-alanine transmembrane transporter activity	MF
GO:0001766	1	0.77314	0	3	membrane raft polarization	BP
GO:0001768	1	0.77314	0	3	establishment of T cell polarity	BP
GO:0001770	1	0.917819	0	1	establishment of natural killer cell polarity	BP
GO:0001776	1	0.842383	0	2	leukocyte homeostasis	BP
GO:0001778	1	0.77314	0	3	plasma membrane repair	BP
GO:0001780	1	0.597691	0	6	neutrophil homeostasis	BP
GO:0001783	1	0.842383	0	2	B cell apoptotic process	BP
GO:0001787	1	0.842383	0	2	natural killer cell proliferation	BP
GO:0001805	1	0.917819	0	1	positive regulation of type III hypersensitivity	BP
GO:0001812	1	0.917819	0	1	positive regulation of type I hypersensitivity	BP
GO:0001816	1	0.327718	0	13	cytokine production	BP
GO:0001820	1	0.842383	0	2	serotonin secretion	BP
GO:0001830	1	0.842383	0	2	trophectodermal cell fate commitment	BP
GO:0001831	1	0.917819	0	1	trophectodermal cellular morphogenesis	BP
GO:0001834	1	0.842383	0	2	trophectodermal cell proliferation	BP
GO:0001838	1	0.651241	0	5	embryonic epithelial tube formation	BP
GO:0001845	1	0.77314	0	3	phagolysosome assembly	BP
GO:0001846	1	0.917819	0	1	opsonin binding	MF
GO:0001847	1	0.917819	0	1	opsonin receptor activity	MF
GO:0001848	1	0.917819	0	1	complement binding	MF
GO:0001850	1	0.917819	0	1	complement component C3a binding	MF
GO:0001851	1	0.917819	0	1	complement component C3b binding	MF
GO:0001865	1	0.917819	0	1	NK T cell differentiation	BP
GO:0001866	1	0.842383	0	2	NK T cell proliferation	BP
GO:0001867	1	0.77314	0	3	complement activation, lectin pathway	BP
GO:0001869	1	0.917819	0	1	negative regulation of complement activation, lectin pathway	BP
GO:0001872	1	0.842383	0	2	(1->3)-beta-D-glucan binding	MF
GO:0001878	1	0.651241	0	5	response to yeast	BP
GO:0001881	1	0.548539	0	7	receptor recycling	BP
GO:0001883	1	0.917819	0	1	purine nucleoside binding	MF
GO:0001885	1	0.709581	0	4	endothelial cell development	BP
GO:0001888	1	0.917819	0	1	glucuronyl-galactosyl-proteoglycan 4-alpha-N-acetylglucosaminyltransferase activity	MF
GO:0001896	1	0.842383	0	2	autolysis	BP
GO:0001912	1	0.917819	0	1	positive regulation of leukocyte mediated cytotoxicity	BP
GO:0001914	1	0.842383	0	2	regulation of T cell mediated cytotoxicity	BP
GO:0001918	1	0.917819	0	1	farnesylated protein binding	MF
GO:0001921	1	0.253272	0	16	positive regulation of receptor recycling	BP
GO:0001922	1	0.77314	0	3	B-1 B cell homeostasis	BP
GO:0001927	1	0.917819	0	1	exocyst assembly	BP
GO:0001936	1	0.709581	0	4	regulation of endothelial cell proliferation	BP
GO:0001939	1	0.389123	0	11	female pronucleus	CC
GO:0001940	1	0.462015	0	9	male pronucleus	CC
GO:0001941	1	0.357105	0	12	postsynaptic membrane organization	BP
GO:0001949	1	0.917819	0	1	sebaceous gland cell differentiation	BP
GO:0001952	1	0.548539	0	7	regulation of cell-matrix adhesion	BP
GO:0001953	1	0.597691	0	6	negative regulation of cell-matrix adhesion	BP
GO:0001955	1	0.709581	0	4	blood vessel maturation	BP
GO:0001960	1	0.597691	0	6	negative regulation of cytokine-mediated signaling pathway	BP
GO:0001963	1	0.503424	0	8	synaptic transmission, dopaminergic	BP
GO:0001965	1	0.357105	0	12	G-protein alpha-subunit binding	MF
GO:0001966	1	0.917819	0	1	thigmotaxis	BP
GO:0001973	1	0.389123	0	11	adenosine receptor signaling pathway	BP
GO:0001976	1	0.917819	0	1	neurological system process involved in regulation of systemic arterial blood pressure	BP
GO:0001986	1	0.917819	0	1	negative regulation of the force of heart contraction involved in baroreceptor response to increased systemic arterial blood pressure	BP
GO:0001987	1	0.917819	0	1	vasoconstriction of artery involved in baroreceptor response to lowering of systemic arterial blood pressure	BP
GO:0001988	1	0.709581	0	4	positive regulation of heart rate involved in baroreceptor response to decreased systemic arterial blood pressure	BP
GO:0001992	1	0.842383	0	2	regulation of systemic arterial blood pressure by vasopressin	BP
GO:0001993	1	0.77314	0	3	regulation of systemic arterial blood pressure by norepinephrine-epinephrine	BP
GO:0001994	1	0.842383	0	2	norepinephrine-epinephrine vasoconstriction involved in regulation of systemic arterial blood pressure	BP
GO:0001996	1	0.917819	0	1	positive regulation of heart rate by epinephrine-norepinephrine	BP
GO:0001997	1	0.917819	0	1	positive regulation of the force of heart contraction by epinephrine-norepinephrine	BP
GO:0002001	1	0.917819	0	1	renin secretion into blood stream	BP
GO:0002002	1	0.548539	0	7	regulation of angiotensin levels in blood	BP
GO:0002003	1	0.597691	0	6	angiotensin maturation	BP
GO:0002005	1	0.709581	0	4	NA	NA
GO:0002014	1	0.917819	0	1	vasoconstriction of artery involved in ischemic response to lowering of systemic arterial blood pressure	BP
GO:0002016	1	0.842383	0	2	regulation of blood volume by renin-angiotensin	BP
GO:0002019	1	0.709581	0	4	regulation of renal output by angiotensin	BP
GO:0002023	1	0.709581	0	4	reduction of food intake in response to dietary excess	BP
GO:0002028	1	0.357105	0	12	regulation of sodium ion transport	BP
GO:0002030	1	0.917819	0	1	inhibitory G protein-coupled receptor phosphorylation	BP
GO:0002032	1	0.597691	0	6	desensitization of G protein-coupled receptor signaling pathway by arrestin	BP
GO:0002033	1	0.917819	0	1	angiotensin-mediated vasodilation involved in regulation of systemic arterial blood pressure	BP
GO:0002035	1	0.709581	0	4	brain renin-angiotensin system	BP
GO:0002036	1	0.77314	0	3	regulation of L-glutamate import across plasma membrane	BP
GO:0002037	1	0.917819	0	1	negative regulation of L-glutamate import across plasma membrane	BP
GO:0002038	1	0.917819	0	1	positive regulation of L-glutamate import across plasma membrane	BP
GO:0002041	1	0.917819	0	1	intussusceptive angiogenesis	BP
GO:0002043	1	0.917819	0	1	blood vessel endothelial cell proliferation involved in sprouting angiogenesis	BP
GO:0002044	1	0.917819	0	1	blood vessel endothelial cell migration involved in intussusceptive angiogenesis	BP
GO:0002046	1	0.651241	0	5	opsin binding	MF
GO:0002058	1	0.77314	0	3	uracil binding	MF
GO:0002059	1	0.917819	0	1	thymine binding	MF
GO:0002061	1	0.917819	0	1	pyrimidine nucleobase binding	MF
GO:0002063	1	0.151232	0	22	chondrocyte development	BP
GO:0002066	1	0.842383	0	2	columnar/cuboidal epithelial cell development	BP
GO:0002067	1	0.842383	0	2	glandular epithelial cell differentiation	BP
GO:0002068	1	0.917819	0	1	glandular epithelial cell development	BP
GO:0002070	1	0.597691	0	6	epithelial cell maturation	BP
GO:0002071	1	0.917819	0	1	glandular epithelial cell maturation	BP
GO:0002072	1	0.77314	0	3	optic cup morphogenesis involved in camera-type eye development	BP
GO:0002074	1	0.462015	0	9	extraocular skeletal muscle development	BP
GO:0002082	1	0.651241	0	5	regulation of oxidative phosphorylation	BP
GO:0002083	1	0.917819	0	1	4-hydroxybenzoate decaprenyltransferase activity	MF
GO:0002084	1	0.77314	0	3	protein depalmitoylation	BP
GO:0002086	1	0.917819	0	1	diaphragm contraction	BP
GO:0002095	1	0.77314	0	3	caveolar macromolecular signaling complex	CC
GO:0002100	1	0.917819	0	1	tRNA wobble adenosine to inosine editing	BP
GO:0002101	1	0.917819	0	1	tRNA wobble cytosine modification	BP
GO:0002115	1	0.709581	0	4	store-operated calcium entry	BP
GO:0002116	1	0.917819	0	1	semaphorin receptor complex	CC
GO:0002118	1	0.0350167	0	39	aggressive behavior	BP
GO:0002124	1	0.917819	0	1	territorial aggressive behavior	BP
GO:0002127	1	0.917819	0	1	tRNA wobble base cytosine methylation	BP
GO:0002133	1	0.917819	0	1	polycystin complex	CC
GO:0002138	1	0.709581	0	4	retinoic acid biosynthetic process	BP
GO:0002142	1	0.917819	0	1	stereocilia ankle link complex	CC
GO:0002143	1	0.917819	0	1	tRNA wobble position uridine thiolation	BP
GO:0002149	1	0.842383	0	2	hypochlorous acid biosynthetic process	BP
GO:0002154	1	0.917819	0	1	thyroid hormone mediated signaling pathway	BP
GO:0002155	1	0.651241	0	5	regulation of thyroid hormone mediated signaling pathway	BP
GO:0002162	1	0.77314	0	3	dystroglycan binding	MF
GO:0002164	1	0.597691	0	6	larval development	BP
GO:0002169	1	0.917819	0	1	3-methylcrotonyl-CoA carboxylase complex, mitochondrial	CC
GO:0002178	1	0.842383	0	2	palmitoyltransferase complex	CC
GO:0002184	1	0.917819	0	1	cytoplasmic translational termination	BP
GO:0002188	1	0.842383	0	2	translation reinitiation	BP
GO:0002189	1	0.842383	0	2	ribose phosphate diphosphokinase complex	CC
GO:0002192	1	0.77314	0	3	IRES-dependent translational initiation of linear mRNA	BP
GO:0002196	1	0.917819	0	1	Ser-tRNA(Ala) hydrolase activity	MF
GO:0002204	1	0.917819	0	1	somatic recombination of immunoglobulin genes involved in immune response	BP
GO:0002206	1	0.917819	0	1	gene conversion of immunoglobulin genes	BP
GO:0002209	1	0.917819	0	1	behavioral defense response	BP
GO:0002215	1	0.917819	0	1	defense response to nematode	BP
GO:0002218	1	0.651241	0	5	activation of innate immune response	BP
GO:0002225	1	0.917819	0	1	positive regulation of antimicrobial peptide production	BP
GO:0002237	1	0.597691	0	6	response to molecule of bacterial origin	BP
GO:0002248	1	0.917819	0	1	connective tissue replacement involved in inflammatory response wound healing	BP
GO:0002252	1	0.462015	0	9	immune effector process	BP
GO:0002253	1	0.77314	0	3	activation of immune response	BP
GO:0002260	1	0.77314	0	3	lymphocyte homeostasis	BP
GO:0002262	1	0.77314	0	3	myeloid cell homeostasis	BP
GO:0002275	1	0.917819	0	1	myeloid cell activation involved in immune response	BP
GO:0002277	1	0.77314	0	3	myeloid dendritic cell activation involved in immune response	BP
GO:0002281	1	0.77314	0	3	macrophage activation involved in immune response	BP
GO:0002286	1	0.842383	0	2	T cell activation involved in immune response	BP
GO:0002291	1	0.917819	0	1	T cell activation via T cell receptor contact with antigen bound to MHC molecule on antigen presenting cell	BP
GO:0002309	1	0.77314	0	3	T cell proliferation involved in immune response	BP
GO:0002314	1	0.917819	0	1	germinal center B cell differentiation	BP
GO:0002316	1	0.917819	0	1	follicular B cell differentiation	BP
GO:0002317	1	0.917819	0	1	plasma cell differentiation	BP
GO:0002318	1	0.597691	0	6	myeloid progenitor cell differentiation	BP
GO:0002320	1	0.917819	0	1	lymphoid progenitor cell differentiation	BP
GO:0002327	1	0.917819	0	1	immature B cell differentiation	BP
GO:0002328	1	0.842383	0	2	pro-B cell differentiation	BP
GO:0002333	1	0.842383	0	2	transitional one stage B cell differentiation	BP
GO:0002337	1	0.917819	0	1	B-1a B cell differentiation	BP
GO:0002344	1	0.842383	0	2	B cell affinity maturation	BP
GO:0002353	1	0.842383	0	2	plasma kallikrein-kinin cascade	BP
GO:0002360	1	0.917819	0	1	T cell lineage commitment	BP
GO:0002361	1	0.842383	0	2	CD4-positive, CD25-positive, alpha-beta regulatory T cell differentiation	BP
GO:0002366	1	0.917819	0	1	leukocyte activation involved in immune response	BP
GO:0002378	1	0.77314	0	3	immunoglobulin biosynthetic process	BP
GO:0002385	1	0.462015	0	9	mucosal immune response	BP
GO:0002408	1	0.917819	0	1	myeloid dendritic cell chemotaxis	BP
GO:0002415	1	0.917819	0	1	immunoglobulin transcytosis in epithelial cells mediated by polymeric immunoglobulin receptor	BP
GO:0002428	1	0.842383	0	2	antigen processing and presentation of peptide antigen via MHC class Ib	BP
GO:0002430	1	0.917819	0	1	complement receptor mediated signaling pathway	BP
GO:0002439	1	0.917819	0	1	chronic inflammatory response to antigenic stimulus	BP
GO:0002443	1	0.842383	0	2	leukocyte mediated immunity	BP
GO:0002446	1	0.503424	0	8	neutrophil mediated immunity	BP
GO:0002448	1	0.842383	0	2	mast cell mediated immunity	BP
GO:0002449	1	0.842383	0	2	lymphocyte mediated immunity	BP
GO:0002455	1	0.917819	0	1	humoral immune response mediated by circulating immunoglobulin	BP
GO:0002457	1	0.917819	0	1	T cell antigen processing and presentation	BP
GO:0002458	1	0.917819	0	1	peripheral T cell tolerance induction	BP
GO:0002478	1	0.842383	0	2	antigen processing and presentation of exogenous peptide antigen	BP
GO:0002483	1	0.842383	0	2	antigen processing and presentation of endogenous peptide antigen	BP
GO:0002495	1	0.842383	0	2	antigen processing and presentation of peptide antigen via MHC class II	BP
GO:0002513	1	0.917819	0	1	tolerance induction to self antigen	BP
GO:0002520	1	0.548539	0	7	immune system development	BP
GO:0002526	1	0.597691	0	6	acute inflammatory response	BP
GO:0002528	1	0.77314	0	3	regulation of vascular permeability involved in acute inflammatory response	BP
GO:0002532	1	0.389123	0	11	production of molecular mediator involved in inflammatory response	BP
GO:0002536	1	0.709581	0	4	respiratory burst involved in inflammatory response	BP
GO:0002537	1	0.709581	0	4	nitric oxide production involved in inflammatory response	BP
GO:0002543	1	0.77314	0	3	activation of blood coagulation via clotting cascade	BP
GO:0002544	1	0.77314	0	3	chronic inflammatory response	BP
GO:0002551	1	0.77314	0	3	mast cell chemotaxis	BP
GO:0002553	1	0.709581	0	4	histamine secretion by mast cell	BP
GO:0002572	1	0.917819	0	1	pro-T cell differentiation	BP
GO:0002573	1	0.77314	0	3	myeloid leukocyte differentiation	BP
GO:0002581	1	0.77314	0	3	negative regulation of antigen processing and presentation of peptide or polysaccharide antigen via MHC class II	BP
GO:0002605	1	0.77314	0	3	negative regulation of dendritic cell antigen processing and presentation	BP
GO:0002606	1	0.842383	0	2	positive regulation of dendritic cell antigen processing and presentation	BP
GO:0002637	1	0.842383	0	2	regulation of immunoglobulin production	BP
GO:0002639	1	0.842383	0	2	positive regulation of immunoglobulin production	BP
GO:0002645	1	0.917819	0	1	positive regulation of tolerance induction	BP
GO:0002667	1	0.709581	0	4	regulation of T cell anergy	BP
GO:0002669	1	0.77314	0	3	positive regulation of T cell anergy	BP
GO:0002675	1	0.842383	0	2	positive regulation of acute inflammatory response	BP
GO:0002677	1	0.917819	0	1	negative regulation of chronic inflammatory response	BP
GO:0002679	1	0.77314	0	3	respiratory burst involved in defense response	BP
GO:0002683	1	0.23242	0	17	negative regulation of immune system process	BP
GO:0002686	1	0.462015	0	9	negative regulation of leukocyte migration	BP
GO:0002687	1	0.842383	0	2	positive regulation of leukocyte migration	BP
GO:0002688	1	0.917819	0	1	regulation of leukocyte chemotaxis	BP
GO:0002689	1	0.597691	0	6	negative regulation of leukocyte chemotaxis	BP
GO:0002690	1	0.917819	0	1	positive regulation of leukocyte chemotaxis	BP
GO:0002692	1	0.842383	0	2	negative regulation of cellular extravasation	BP
GO:0002694	1	0.917819	0	1	regulation of leukocyte activation	BP
GO:0002696	1	0.917819	0	1	positive regulation of leukocyte activation	BP
GO:0002697	1	0.23242	0	17	regulation of immune effector process	BP
GO:0002698	1	0.917819	0	1	negative regulation of immune effector process	BP
GO:0002700	1	0.917819	0	1	regulation of production of molecular mediator of immune response	BP
GO:0002702	1	0.917819	0	1	positive regulation of production of molecular mediator of immune response	BP
GO:0002705	1	0.917819	0	1	positive regulation of leukocyte mediated immunity	BP
GO:0002706	1	0.917819	0	1	regulation of lymphocyte mediated immunity	BP
GO:0002708	1	0.917819	0	1	positive regulation of lymphocyte mediated immunity	BP
GO:0002709	1	0.917819	0	1	regulation of T cell mediated immunity	BP
GO:0002710	1	0.842383	0	2	negative regulation of T cell mediated immunity	BP
GO:0002711	1	0.842383	0	2	positive regulation of T cell mediated immunity	BP
GO:0002712	1	0.842383	0	2	regulation of B cell mediated immunity	BP
GO:0002718	1	0.917819	0	1	regulation of cytokine production involved in immune response	BP
GO:0002720	1	0.917819	0	1	positive regulation of cytokine production involved in immune response	BP
GO:0002721	1	0.917819	0	1	regulation of B cell cytokine production	BP
GO:0002726	1	0.842383	0	2	positive regulation of T cell cytokine production	BP
GO:0002739	1	0.917819	0	1	regulation of cytokine secretion involved in immune response	BP
GO:0002740	1	0.917819	0	1	negative regulation of cytokine secretion involved in immune response	BP
GO:0002741	1	0.842383	0	2	positive regulation of cytokine secretion involved in immune response	BP
GO:0002752	1	0.77314	0	3	cell surface pattern recognition receptor signaling pathway	BP
GO:0002756	1	0.917819	0	1	MyD88-independent toll-like receptor signaling pathway	BP
GO:0002757	1	0.917819	0	1	immune response-activating signal transduction	BP
GO:0002758	1	0.709581	0	4	innate immune response-activating signal transduction	BP
GO:0002761	1	0.917819	0	1	regulation of myeloid leukocyte differentiation	BP
GO:0002762	1	0.842383	0	2	negative regulation of myeloid leukocyte differentiation	BP
GO:0002764	1	0.917819	0	1	immune response-regulating signaling pathway	BP
GO:0002784	1	0.651241	0	5	regulation of antimicrobial peptide production	BP
GO:0002790	1	0.597691	0	6	peptide secretion	BP
GO:0002793	1	0.917819	0	1	positive regulation of peptide secretion	BP
GO:0002807	1	0.709581	0	4	positive regulation of antimicrobial peptide biosynthetic process	BP
GO:0002820	1	0.917819	0	1	negative regulation of adaptive immune response	BP
GO:0002821	1	0.842383	0	2	positive regulation of adaptive immune response	BP
GO:0002822	1	0.917819	0	1	regulation of adaptive immune response based on somatic recombination of immune receptors built from immunoglobulin superfamily domains	BP
GO:0002823	1	0.917819	0	1	negative regulation of adaptive immune response based on somatic recombination of immune receptors built from immunoglobulin superfamily domains	BP
GO:0002824	1	0.917819	0	1	positive regulation of adaptive immune response based on somatic recombination of immune receptors built from immunoglobulin superfamily domains	BP
GO:0002827	1	0.842383	0	2	positive regulation of T-helper 1 type immune response	BP
GO:0002829	1	0.842383	0	2	negative regulation of type 2 immune response	BP
GO:0002831	1	0.462015	0	9	regulation of response to biotic stimulus	BP
GO:0002833	1	0.548539	0	7	positive regulation of response to biotic stimulus	BP
GO:0002882	1	0.917819	0	1	positive regulation of chronic inflammatory response to non-antigenic stimulus	BP
GO:0002886	1	0.917819	0	1	regulation of myeloid leukocyte mediated immunity	BP
GO:0002889	1	0.917819	0	1	regulation of immunoglobulin mediated immune response	BP
GO:0002891	1	0.842383	0	2	positive regulation of immunoglobulin mediated immune response	BP
GO:0002897	1	0.917819	0	1	positive regulation of central B cell tolerance induction	BP
GO:0002902	1	0.842383	0	2	regulation of B cell apoptotic process	BP
GO:0002903	1	0.651241	0	5	negative regulation of B cell apoptotic process	BP
GO:0002904	1	0.917819	0	1	positive regulation of B cell apoptotic process	BP
GO:0002920	1	0.917819	0	1	regulation of humoral immune response	BP
GO:0002922	1	0.917819	0	1	positive regulation of humoral immune response	BP
GO:0002923	1	0.842383	0	2	regulation of humoral immune response mediated by circulating immunoglobulin	BP
GO:0002930	1	0.917819	0	1	trabecular meshwork development	BP
GO:0002949	1	0.842383	0	2	tRNA threonylcarbamoyladenosine modification	BP
GO:0003011	1	0.917819	0	1	involuntary skeletal muscle contraction	BP
GO:0003012	1	0.548539	0	7	muscle system process	BP
GO:0003031	1	0.917819	0	1	detection of carbon dioxide	BP
GO:0003032	1	0.77314	0	3	detection of oxygen	BP
GO:0003050	1	0.77314	0	3	regulation of systemic arterial blood pressure by atrial natriuretic peptide	BP
GO:0003051	1	0.77314	0	3	angiotensin-mediated drinking behavior	BP
GO:0003053	1	0.77314	0	3	circadian regulation of heart rate	BP
GO:0003056	1	0.842383	0	2	regulation of vascular smooth muscle contraction	BP
GO:0003057	1	0.917819	0	1	regulation of the force of heart contraction by chemical signal	BP
GO:0003062	1	0.917819	0	1	regulation of heart rate by chemical signal	BP
GO:0003064	1	0.709581	0	4	regulation of heart rate by hormone	BP
GO:0003069	1	0.917819	0	1	acetylcholine-mediated vasodilation involved in regulation of systemic arterial blood pressure	BP
GO:0003081	1	0.462015	0	9	regulation of systemic arterial blood pressure by renin-angiotensin	BP
GO:0003085	1	0.503424	0	8	negative regulation of systemic arterial blood pressure	BP
GO:0003093	1	0.917819	0	1	regulation of glomerular filtration	BP
GO:0003094	1	0.597691	0	6	glomerular filtration	BP
GO:0003095	1	0.842383	0	2	pressure natriuresis	BP
GO:0003097	1	0.651241	0	5	renal water transport	BP
GO:0003108	1	0.917819	0	1	negative regulation of the force of heart contraction by chemical signal	BP
GO:0003117	1	0.917819	0	1	regulation of vasoconstriction by circulating norepinephrine	BP
GO:0003127	1	0.917819	0	1	detection of nodal flow	BP
GO:0003130	1	0.917819	0	1	BMP signaling pathway involved in heart induction	BP
GO:0003143	1	0.357105	0	12	embryonic heart tube morphogenesis	BP
GO:0003144	1	0.842383	0	2	embryonic heart tube formation	BP
GO:0003146	1	0.462015	0	9	heart jogging	BP
GO:0003150	1	0.77314	0	3	muscular septum morphogenesis	BP
GO:0003156	1	0.917819	0	1	regulation of animal organ formation	BP
GO:0003157	1	0.597691	0	6	endocardium development	BP
GO:0003158	1	0.842383	0	2	endothelium development	BP
GO:0003163	1	0.842383	0	2	sinoatrial node development	BP
GO:0003166	1	0.709581	0	4	bundle of His development	BP
GO:0003168	1	0.709581	0	4	Purkinje myocyte differentiation	BP
GO:0003171	1	0.917819	0	1	atrioventricular valve development	BP
GO:0003175	1	0.842383	0	2	tricuspid valve development	BP
GO:0003183	1	0.462015	0	9	mitral valve morphogenesis	BP
GO:0003186	1	0.709581	0	4	tricuspid valve morphogenesis	BP
GO:0003188	1	0.709581	0	4	heart valve formation	BP
GO:0003190	1	0.651241	0	5	atrioventricular valve formation	BP
GO:0003193	1	0.842383	0	2	pulmonary valve formation	BP
GO:0003199	1	0.651241	0	5	endocardial cushion to mesenchymal transition involved in heart valve formation	BP
GO:0003201	1	0.917819	0	1	epithelial to mesenchymal transition involved in coronary vasculature morphogenesis	BP
GO:0003203	1	0.597691	0	6	endocardial cushion morphogenesis	BP
GO:0003205	1	0.842383	0	2	cardiac chamber development	BP
GO:0003206	1	0.709581	0	4	cardiac chamber morphogenesis	BP
GO:0003207	1	0.709581	0	4	cardiac chamber formation	BP
GO:0003209	1	0.462015	0	9	cardiac atrium morphogenesis	BP
GO:0003218	1	0.917819	0	1	cardiac left ventricle formation	BP
GO:0003220	1	0.842383	0	2	left ventricular cardiac muscle tissue morphogenesis	BP
GO:0003221	1	0.709581	0	4	right ventricular cardiac muscle tissue morphogenesis	BP
GO:0003226	1	0.917819	0	1	right ventricular compact myocardium morphogenesis	BP
GO:0003228	1	0.917819	0	1	atrial cardiac muscle tissue development	BP
GO:0003231	1	0.503424	0	8	cardiac ventricle development	BP
GO:0003247	1	0.917819	0	1	post-embryonic cardiac muscle cell growth involved in heart morphogenesis	BP
GO:0003251	1	0.917819	0	1	positive regulation of cell proliferation involved in heart valve morphogenesis	BP
GO:0003252	1	0.842383	0	2	negative regulation of cell proliferation involved in heart valve morphogenesis	BP
GO:0003253	1	0.651241	0	5	cardiac neural crest cell migration involved in outflow tract morphogenesis	BP
GO:0003254	1	0.327718	0	13	regulation of membrane depolarization	BP
GO:0003264	1	0.77314	0	3	regulation of cardioblast proliferation	BP
GO:0003272	1	0.597691	0	6	endocardial cushion formation	BP
GO:0003274	1	0.842383	0	2	endocardial cushion fusion	BP
GO:0003277	1	0.917819	0	1	apoptotic process involved in endocardial cushion morphogenesis	BP
GO:0003278	1	0.548539	0	7	apoptotic process involved in heart morphogenesis	BP
GO:0003279	1	0.300746	0	14	cardiac septum development	BP
GO:0003283	1	0.597691	0	6	atrial septum development	BP
GO:0003285	1	0.709581	0	4	septum secundum development	BP
GO:0003294	1	0.709581	0	4	atrial ventricular junction remodeling	BP
GO:0003305	1	0.917819	0	1	cell migration involved in heart jogging	BP
GO:0003314	1	0.917819	0	1	heart rudiment morphogenesis	BP
GO:0003319	1	0.917819	0	1	cardioblast migration to the midline involved in heart rudiment formation	BP
GO:0003321	1	0.917819	0	1	positive regulation of blood pressure by epinephrine-norepinephrine	BP
GO:0003322	1	0.389123	0	11	pancreatic A cell development	BP
GO:0003323	1	0.357105	0	12	type B pancreatic cell development	BP
GO:0003326	1	0.548539	0	7	pancreatic A cell fate commitment	BP
GO:0003327	1	0.77314	0	3	type B pancreatic cell fate commitment	BP
GO:0003329	1	0.548539	0	7	pancreatic PP cell fate commitment	BP
GO:0003330	1	0.842383	0	2	regulation of extracellular matrix constituent secretion	BP
GO:0003333	1	0.389123	0	11	amino acid transmembrane transport	BP
GO:0003337	1	0.651241	0	5	mesenchymal to epithelial transition involved in metanephros morphogenesis	BP
GO:0003338	1	0.709581	0	4	metanephros morphogenesis	BP
GO:0003342	1	0.389123	0	11	proepicardium development	BP
GO:0003350	1	0.651241	0	5	pulmonary myocardium development	BP
GO:0003352	1	0.842383	0	2	regulation of cilium movement	BP
GO:0003353	1	0.842383	0	2	positive regulation of cilium movement	BP
GO:0003356	1	0.548539	0	7	regulation of cilium beat frequency	BP
GO:0003357	1	0.709581	0	4	noradrenergic neuron differentiation	BP
GO:0003358	1	0.709581	0	4	noradrenergic neuron development	BP
GO:0003359	1	0.842383	0	2	noradrenergic neuron fate commitment	BP
GO:0003360	1	0.709581	0	4	brainstem development	BP
GO:0003363	1	0.917819	0	1	lamellipodium assembly involved in ameboidal cell migration	BP
GO:0003365	1	0.917819	0	1	establishment of cell polarity involved in ameboidal cell migration	BP
GO:0003366	1	0.917819	0	1	cell-matrix adhesion involved in ameboidal cell migration	BP
GO:0003384	1	0.77314	0	3	apical constriction involved in gastrulation	BP
GO:0003401	1	0.462015	0	9	axis elongation	BP
GO:0003402	1	0.548539	0	7	planar cell polarity pathway involved in axis elongation	BP
GO:0003404	1	0.709581	0	4	optic vesicle morphogenesis	BP
GO:0003408	1	0.709581	0	4	optic cup formation involved in camera-type eye development	BP
GO:0003413	1	0.842383	0	2	chondrocyte differentiation involved in endochondral bone morphogenesis	BP
GO:0003415	1	0.842383	0	2	chondrocyte hypertrophy	BP
GO:0003417	1	0.77314	0	3	growth plate cartilage development	BP
GO:0003418	1	0.917819	0	1	growth plate cartilage chondrocyte differentiation	BP
GO:0003419	1	0.917819	0	1	growth plate cartilage chondrocyte proliferation	BP
GO:0003420	1	0.917819	0	1	regulation of growth plate cartilage chondrocyte proliferation	BP
GO:0003428	1	0.651241	0	5	chondrocyte intercalation involved in growth plate cartilage morphogenesis	BP
GO:0003431	1	0.917819	0	1	growth plate cartilage chondrocyte development	BP
GO:0003681	1	0.917819	0	1	bent DNA binding	MF
GO:0003691	1	0.651241	0	5	double-stranded telomeric DNA binding	MF
GO:0003720	1	0.917819	0	1	telomerase activity	MF
GO:0003721	1	0.917819	0	1	telomerase RNA reverse transcriptase activity	MF
GO:0003726	1	0.917819	0	1	double-stranded RNA adenosine deaminase activity	MF
GO:0003747	1	0.597691	0	6	translation release factor activity	MF
GO:0003774	1	0.23242	0	17	motor activity	MF
GO:0003796	1	0.77314	0	3	lysozyme activity	MF
GO:0003810	1	0.597691	0	6	protein-glutamine gamma-glutamyltransferase activity	MF
GO:0003823	1	0.548539	0	7	antigen binding	MF
GO:0003825	1	0.917819	0	1	alpha,alpha-trehalose-phosphate synthase (UDP-forming) activity	MF
GO:0003826	1	0.842383	0	2	alpha-ketoacid dehydrogenase activity	MF
GO:0003827	1	0.917819	0	1	alpha-1,3-mannosylglycoprotein 2-beta-N-acetylglucosaminyltransferase activity	MF
GO:0003828	1	0.917819	0	1	alpha-N-acetylneuraminate alpha-2,8-sialyltransferase activity	MF
GO:0003831	1	0.77314	0	3	beta-N-acetylglucosaminylglycopeptide beta-1,4-galactosyltransferase activity	MF
GO:0003834	1	0.917819	0	1	beta-carotene 15,15'-monooxygenase activity	MF
GO:0003835	1	0.917819	0	1	beta-galactoside alpha-2,6-sialyltransferase activity	MF
GO:0003837	1	0.917819	0	1	beta-ureidopropionase activity	MF
GO:0003839	1	0.77314	0	3	gamma-glutamylcyclotransferase activity	MF
GO:0003840	1	0.651241	0	5	NA	NA
GO:0003841	1	0.548539	0	7	1-acylglycerol-3-phosphate O-acyltransferase activity	MF
GO:0003842	1	0.917819	0	1	1-pyrroline-5-carboxylate dehydrogenase activity	MF
GO:0003844	1	0.917819	0	1	1,4-alpha-glucan branching enzyme activity	MF
GO:0003846	1	0.597691	0	6	2-acylglycerol O-acyltransferase activity	MF
GO:0003847	1	0.842383	0	2	1-alkyl-2-acetylglycerophosphocholine esterase activity	MF
GO:0003853	1	0.917819	0	1	2-methylacyl-CoA dehydrogenase activity	MF
GO:0003857	1	0.709581	0	4	3-hydroxyacyl-CoA dehydrogenase activity	MF
GO:0003858	1	0.842383	0	2	3-hydroxybutyrate dehydrogenase activity	MF
GO:0003860	1	0.917819	0	1	3-hydroxyisobutyryl-CoA hydrolase activity	MF
GO:0003863	1	0.842383	0	2	3-methyl-2-oxobutanoate dehydrogenase (2-methylpropanoyl-transferring) activity	MF
GO:0003867	1	0.842383	0	2	4-aminobutyrate transaminase activity	MF
GO:0003868	1	0.917819	0	1	4-hydroxyphenylpyruvate dioxygenase activity	MF
GO:0003872	1	0.917819	0	1	6-phosphofructokinase activity	MF
GO:0003873	1	0.842383	0	2	6-phosphofructo-2-kinase activity	MF
GO:0003874	1	0.917819	0	1	6-pyruvoyltetrahydropterin synthase activity	MF
GO:0003876	1	0.917819	0	1	AMP deaminase activity	MF
GO:0003880	1	0.842383	0	2	protein C-terminal carboxyl O-methyltransferase activity	MF
GO:0003881	1	0.917819	0	1	CDP-diacylglycerol-inositol 3-phosphatidyltransferase activity	MF
GO:0003884	1	0.842383	0	2	D-amino-acid oxidase activity	MF
GO:0003886	1	0.842383	0	2	DNA (cytosine-5-)-methyltransferase activity	MF
GO:0003887	1	0.213283	0	18	DNA-directed DNA polymerase activity	MF
GO:0003896	1	0.651241	0	5	DNA primase activity	MF
GO:0003904	1	0.917819	0	1	deoxyribodipyrimidine photo-lyase activity	MF
GO:0003908	1	0.917819	0	1	methylated-DNA-[protein]-cysteine S-methyltransferase activity	MF
GO:0003909	1	0.842383	0	2	DNA ligase activity	MF
GO:0003910	1	0.77314	0	3	DNA ligase (ATP) activity	MF
GO:0003914	1	0.917819	0	1	DNA (6-4) photolyase activity	MF
GO:0003916	1	0.917819	0	1	DNA topoisomerase activity	MF
GO:0003917	1	0.917819	0	1	DNA topoisomerase type I activity	MF
GO:0003919	1	0.842383	0	2	FMN adenylyltransferase activity	MF
GO:0003920	1	0.917819	0	1	GMP reductase activity	MF
GO:0003923	1	0.709581	0	4	GPI-anchor transamidase activity	MF
GO:0003937	1	0.917819	0	1	IMP cyclohydrolase activity	MF
GO:0003938	1	0.917819	0	1	IMP dehydrogenase activity	MF
GO:0003943	1	0.842383	0	2	N-acetylgalactosamine-4-sulfatase activity	MF
GO:0003945	1	0.842383	0	2	N-acetyllactosamine synthase activity	MF
GO:0003948	1	0.709581	0	4	N4-(beta-N-acetylglucosaminyl)-L-asparaginase activity	MF
GO:0003950	1	0.253272	0	16	NAD+ ADP-ribosyltransferase activity	MF
GO:0003952	1	0.917819	0	1	NAD+ synthase (glutamine-hydrolyzing) activity	MF
GO:0003957	1	0.917819	0	1	NAD(P)+ transhydrogenase (B-specific) activity	MF
GO:0003958	1	0.917819	0	1	NADPH-hemoprotein reductase activity	MF
GO:0003962	1	0.917819	0	1	cystathionine gamma-synthase activity	MF
GO:0003964	1	0.151232	0	22	RNA-directed DNA polymerase activity	MF
GO:0003972	1	0.917819	0	1	RNA ligase (ATP) activity	MF
GO:0003974	1	0.842383	0	2	UDP-N-acetylglucosamine 4-epimerase activity	MF
GO:0003976	1	0.917819	0	1	UDP-N-acetylglucosamine-lysosomal-enzyme N-acetylglucosaminephosphotransferase activity	MF
GO:0003977	1	0.917819	0	1	UDP-N-acetylglucosamine diphosphorylase activity	MF
GO:0003978	1	0.842383	0	2	UDP-glucose 4-epimerase activity	MF
GO:0003980	1	0.842383	0	2	UDP-glucose:glycoprotein glucosyltransferase activity	MF
GO:0003983	1	0.842383	0	2	UTP:glucose-1-phosphate uridylyltransferase activity	MF
GO:0003986	1	0.917819	0	1	acetyl-CoA hydrolase activity	MF
GO:0003987	1	0.917819	0	1	acetate-CoA ligase activity	MF
GO:0003988	1	0.77314	0	3	acetyl-CoA C-acyltransferase activity	MF
GO:0003989	1	0.917819	0	1	acetyl-CoA carboxylase activity	MF
GO:0003990	1	0.842383	0	2	acetylcholinesterase activity	MF
GO:0003993	1	0.23242	0	17	acid phosphatase activity	MF
GO:0003994	1	0.917819	0	1	aconitate hydratase activity	MF
GO:0003995	1	0.462015	0	9	acyl-CoA dehydrogenase activity	MF
GO:0003996	1	0.917819	0	1	acyl-CoA ligase activity	MF
GO:0003997	1	0.842383	0	2	acyl-CoA oxidase activity	MF
GO:0003998	1	0.842383	0	2	acylphosphatase activity	MF
GO:0004000	1	0.597691	0	6	adenosine deaminase activity	MF
GO:0004001	1	0.77314	0	3	adenosine kinase activity	MF
GO:0004012	1	0.424008	0	10	phospholipid-translocating ATPase activity	MF
GO:0004013	1	0.842383	0	2	adenosylhomocysteinase activity	MF
GO:0004014	1	0.917819	0	1	adenosylmethionine decarboxylase activity	MF
GO:0004017	1	0.651241	0	5	adenylate kinase activity	MF
GO:0004018	1	0.917819	0	1	N6-(1,2-dicarboxyethyl)AMP AMP-lyase (fumarate-forming) activity	MF
GO:0004021	1	0.842383	0	2	L-alanine:2-oxoglutarate aminotransferase activity	MF
GO:0004022	1	0.842383	0	2	alcohol dehydrogenase (NAD) activity	MF
GO:0004024	1	0.917819	0	1	alcohol dehydrogenase activity, zinc-dependent	MF
GO:0004028	1	0.424008	0	10	3-chloroallyl aldehyde dehydrogenase activity	MF
GO:0004030	1	0.503424	0	8	aldehyde dehydrogenase [NAD(P)+] activity	MF
GO:0004031	1	0.709581	0	4	aldehyde oxidase activity	MF
GO:0004032	1	0.275992	0	15	alditol:NADP+ 1-oxidoreductase activity	MF
GO:0004033	1	0.709581	0	4	aldo-keto reductase (NADP) activity	MF
GO:0004034	1	0.842383	0	2	aldose 1-epimerase activity	MF
GO:0004035	1	0.77314	0	3	alkaline phosphatase activity	MF
GO:0004040	1	0.917819	0	1	amidase activity	MF
GO:0004043	1	0.917819	0	1	L-aminoadipate-semialdehyde dehydrogenase activity	MF
GO:0004044	1	0.917819	0	1	amidophosphoribosyltransferase activity	MF
GO:0004045	1	0.651241	0	5	aminoacyl-tRNA hydrolase activity	MF
GO:0004046	1	0.709581	0	4	aminoacylase activity	MF
GO:0004047	1	0.842383	0	2	aminomethyltransferase activity	MF
GO:0004053	1	0.917819	0	1	arginase activity	MF
GO:0004054	1	0.842383	0	2	arginine kinase activity	MF
GO:0004055	1	0.917819	0	1	argininosuccinate synthase activity	MF
GO:0004056	1	0.917819	0	1	argininosuccinate lyase activity	MF
GO:0004057	1	0.917819	0	1	arginyltransferase activity	MF
GO:0004061	1	0.77314	0	3	arylformamidase activity	MF
GO:0004063	1	0.917819	0	1	aryldialkylphosphatase activity	MF
GO:0004064	1	0.842383	0	2	arylesterase activity	MF
GO:0004065	1	0.77314	0	3	arylsulfatase activity	MF
GO:0004066	1	0.842383	0	2	asparagine synthase (glutamine-hydrolyzing) activity	MF
GO:0004067	1	0.709581	0	4	asparaginase activity	MF
GO:0004069	1	0.842383	0	2	L-aspartate:2-oxoglutarate aminotransferase activity	MF
GO:0004070	1	0.917819	0	1	aspartate carbamoyltransferase activity	MF
GO:0004071	1	0.917819	0	1	aspartate-ammonia ligase activity	MF
GO:0004074	1	0.917819	0	1	biliverdin reductase activity	MF
GO:0004075	1	0.709581	0	4	biotin carboxylase activity	MF
GO:0004077	1	0.917819	0	1	biotin-[acetyl-CoA-carboxylase] ligase activity	MF
GO:0004084	1	0.917819	0	1	branched-chain-amino-acid transaminase activity	MF
GO:0004087	1	0.917819	0	1	carbamoyl-phosphate synthase (ammonia) activity	MF
GO:0004088	1	0.917819	0	1	carbamoyl-phosphate synthase (glutamine-hydrolyzing) activity	MF
GO:0004089	1	0.597691	0	6	carbonate dehydratase activity	MF
GO:0004090	1	0.597691	0	6	carbonyl reductase (NADPH) activity	MF
GO:0004092	1	0.842383	0	2	carnitine O-acetyltransferase activity	MF
GO:0004095	1	0.842383	0	2	carnitine O-palmitoyltransferase activity	MF
GO:0004096	1	0.842383	0	2	catalase activity	MF
GO:0004102	1	0.842383	0	2	choline O-acetyltransferase activity	MF
GO:0004103	1	0.842383	0	2	choline kinase activity	MF
GO:0004104	1	0.709581	0	4	cholinesterase activity	MF
GO:0004105	1	0.709581	0	4	choline-phosphate cytidylyltransferase activity	MF
GO:0004108	1	0.917819	0	1	citrate (Si)-synthase activity	MF
GO:0004109	1	0.917819	0	1	coproporphyrinogen oxidase activity	MF
GO:0004111	1	0.842383	0	2	creatine kinase activity	MF
GO:0004114	1	0.424008	0	10	3',5'-cyclic-nucleotide phosphodiesterase activity	MF
GO:0004115	1	0.548539	0	7	3',5'-cyclic-AMP phosphodiesterase activity	MF
GO:0004117	1	0.917819	0	1	calmodulin-dependent cyclic-nucleotide phosphodiesterase activity	MF
GO:0004118	1	0.597691	0	6	cGMP-stimulated cyclic-nucleotide phosphodiesterase activity	MF
GO:0004121	1	0.917819	0	1	cystathionine beta-lyase activity	MF
GO:0004122	1	0.917819	0	1	cystathionine beta-synthase activity	MF
GO:0004123	1	0.842383	0	2	cystathionine gamma-lyase activity	MF
GO:0004124	1	0.917819	0	1	cysteine synthase activity	MF
GO:0004127	1	0.709581	0	4	cytidylate kinase activity	MF
GO:0004128	1	0.917819	0	1	cytochrome-b5 reductase activity, acting on NAD(P)H	MF
GO:0004132	1	0.842383	0	2	dCMP deaminase activity	MF
GO:0004134	1	0.842383	0	2	4-alpha-glucanotransferase activity	MF
GO:0004135	1	0.842383	0	2	amylo-alpha-1,6-glucosidase activity	MF
GO:0004139	1	0.917819	0	1	deoxyribose-phosphate aldolase activity	MF
GO:0004143	1	0.597691	0	6	diacylglycerol kinase activity	MF
GO:0004144	1	0.597691	0	6	diacylglycerol O-acyltransferase activity	MF
GO:0004145	1	0.917819	0	1	diamine N-acetyltransferase activity	MF
GO:0004146	1	0.77314	0	3	dihydrofolate reductase activity	MF
GO:0004147	1	0.842383	0	2	dihydrolipoamide branched chain acyltransferase activity	MF
GO:0004151	1	0.917819	0	1	dihydroorotase activity	MF
GO:0004152	1	0.917819	0	1	dihydroorotate dehydrogenase activity	MF
GO:0004155	1	0.917819	0	1	6,7-dihydropteridine reductase activity	MF
GO:0004157	1	0.917819	0	1	dihydropyrimidinase activity	MF
GO:0004159	1	0.842383	0	2	dihydrouracil dehydrogenase (NAD+) activity	MF
GO:0004163	1	0.917819	0	1	diphosphomevalonate decarboxylase activity	MF
GO:0004164	1	0.917819	0	1	diphthine synthase activity	MF
GO:0004165	1	0.77314	0	3	dodecenoyl-CoA delta-isomerase activity	MF
GO:0004167	1	0.709581	0	4	dopachrome isomerase activity	MF
GO:0004169	1	0.651241	0	5	dolichyl-phosphate-mannose-protein mannosyltransferase activity	MF
GO:0004174	1	0.842383	0	2	electron-transferring-flavoprotein dehydrogenase activity	MF
GO:0004176	1	0.597691	0	6	ATP-dependent peptidase activity	MF
GO:0004180	1	0.389123	0	11	carboxypeptidase activity	MF
GO:0004185	1	0.424008	0	10	serine-type carboxypeptidase activity	MF
GO:0004190	1	0.0759985	0	30	aspartic-type endopeptidase activity	MF
GO:0004300	1	0.651241	0	5	enoyl-CoA hydratase activity	MF
GO:0004301	1	0.651241	0	5	epoxide hydrolase activity	MF
GO:0004303	1	0.275992	0	15	estradiol 17-beta-dehydrogenase activity	MF
GO:0004305	1	0.842383	0	2	ethanolamine kinase activity	MF
GO:0004306	1	0.709581	0	4	ethanolamine-phosphate cytidylyltransferase activity	MF
GO:0004308	1	0.917819	0	1	exo-alpha-sialidase activity	MF
GO:0004311	1	0.842383	0	2	farnesyltranstransferase activity	MF
GO:0004321	1	0.462015	0	9	fatty-acyl-CoA synthase activity	MF
GO:0004322	1	0.917819	0	1	ferroxidase activity	MF
GO:0004324	1	0.917819	0	1	ferredoxin-NADP+ reductase activity	MF
GO:0004326	1	0.917819	0	1	tetrahydrofolylpolyglutamate synthase activity	MF
GO:0004329	1	0.77314	0	3	formate-tetrahydrofolate ligase activity	MF
GO:0004331	1	0.842383	0	2	fructose-2,6-bisphosphate 2-phosphatase activity	MF
GO:0004332	1	0.917819	0	1	fructose-bisphosphate aldolase activity	MF
GO:0004333	1	0.917819	0	1	fumarate hydratase activity	MF
GO:0004334	1	0.917819	0	1	fumarylacetoacetase activity	MF
GO:0004335	1	0.77314	0	3	galactokinase activity	MF
GO:0004337	1	0.709581	0	4	geranyltranstransferase activity	MF
GO:0004338	1	0.842383	0	2	glucan exo-1,3-beta-glucosidase activity	MF
GO:0004340	1	0.842383	0	2	glucokinase activity	MF
GO:0004341	1	0.917819	0	1	gluconolactonase activity	MF
GO:0004342	1	0.842383	0	2	glucosamine-6-phosphate deaminase activity	MF
GO:0004343	1	0.917819	0	1	glucosamine 6-phosphate N-acetyltransferase activity	MF
GO:0004345	1	0.917819	0	1	glucose-6-phosphate dehydrogenase activity	MF
GO:0004347	1	0.917819	0	1	glucose-6-phosphate isomerase activity	MF
GO:0004348	1	0.503424	0	8	glucosylceramidase activity	MF
GO:0004349	1	0.917819	0	1	glutamate 5-kinase activity	MF
GO:0004350	1	0.917819	0	1	glutamate-5-semialdehyde dehydrogenase activity	MF
GO:0004352	1	0.917819	0	1	glutamate dehydrogenase (NAD+) activity	MF
GO:0004353	1	0.917819	0	1	glutamate dehydrogenase [NAD(P)+] activity	MF
GO:0004355	1	0.917819	0	1	glutamate synthase (NADPH) activity	MF
GO:0004357	1	0.917819	0	1	glutamate-cysteine ligase activity	MF
GO:0004359	1	0.842383	0	2	glutaminase activity	MF
GO:0004361	1	0.917819	0	1	glutaryl-CoA dehydrogenase activity	MF
GO:0004362	1	0.917819	0	1	glutathione-disulfide reductase activity	MF
GO:0004363	1	0.842383	0	2	glutathione synthase activity	MF
GO:0004365	1	0.842383	0	2	glyceraldehyde-3-phosphate dehydrogenase (NAD+) (phosphorylating) activity	MF
GO:0004366	1	0.917819	0	1	glycerol-3-phosphate O-acyltransferase activity	MF
GO:0004367	1	0.842383	0	2	glycerol-3-phosphate dehydrogenase [NAD+] activity	MF
GO:0004368	1	0.77314	0	3	glycerol-3-phosphate dehydrogenase (quinone) activity	MF
GO:0004370	1	0.77314	0	3	glycerol kinase activity	MF
GO:0004371	1	0.917819	0	1	glycerone kinase activity	MF
GO:0004373	1	0.917819	0	1	glycogen (starch) synthase activity	MF
GO:0004375	1	0.77314	0	3	glycine dehydrogenase (decarboxylating) activity	MF
GO:0004382	1	0.842383	0	2	guanosine-diphosphatase activity	MF
GO:0004394	1	0.917819	0	1	heparan sulfate 2-O-sulfotransferase activity	MF
GO:0004396	1	0.842383	0	2	hexokinase activity	MF
GO:0004397	1	0.917819	0	1	histidine ammonia-lyase activity	MF
GO:0004407	1	0.23242	0	17	histone deacetylase activity	MF
GO:0004411	1	0.917819	0	1	homogentisate 1,2-dioxygenase activity	MF
GO:0004416	1	0.77314	0	3	hydroxyacylglutathione hydrolase activity	MF
GO:0004418	1	0.917819	0	1	hydroxymethylbilane synthase activity	MF
GO:0004419	1	0.917819	0	1	hydroxymethylglutaryl-CoA lyase activity	MF
GO:0004420	1	0.842383	0	2	hydroxymethylglutaryl-CoA reductase (NADPH) activity	MF
GO:0004423	1	0.917819	0	1	iduronate-2-sulfatase activity	MF
GO:0004430	1	0.917819	0	1	1-phosphatidylinositol 4-kinase activity	MF
GO:0004435	1	0.597691	0	6	phosphatidylinositol phospholipase C activity	MF
GO:0004438	1	0.709581	0	4	phosphatidylinositol-3-phosphatase activity	MF
GO:0004439	1	0.651241	0	5	phosphatidylinositol-4,5-bisphosphate 5-phosphatase activity	MF
GO:0004441	1	0.917819	0	1	inositol-1,4-bisphosphate 1-phosphatase activity	MF
GO:0004447	1	0.917819	0	1	iodide peroxidase activity	MF
GO:0004449	1	0.77314	0	3	isocitrate dehydrogenase (NAD+) activity	MF
GO:0004450	1	0.77314	0	3	isocitrate dehydrogenase (NADP+) activity	MF
GO:0004459	1	0.917819	0	1	L-lactate dehydrogenase activity	MF
GO:0004461	1	0.842383	0	2	lactose synthase activity	MF
GO:0004462	1	0.842383	0	2	lactoylglutathione lyase activity	MF
GO:0004463	1	0.842383	0	2	leukotriene-A4 hydrolase activity	MF
GO:0004465	1	0.917819	0	1	lipoprotein lipase activity	MF
GO:0004467	1	0.709581	0	4	long-chain fatty acid-CoA ligase activity	MF
GO:0004468	1	0.597691	0	6	lysine N-acetyltransferase activity, acting on acetyl phosphate as donor	MF
GO:0004470	1	0.842383	0	2	malic enzyme activity	MF
GO:0004471	1	0.917819	0	1	malate dehydrogenase (decarboxylating) (NAD+) activity	MF
GO:0004473	1	0.917819	0	1	malate dehydrogenase (decarboxylating) (NADP+) activity	MF
GO:0004474	1	0.917819	0	1	malate synthase activity	MF
GO:0004476	1	0.917819	0	1	mannose-6-phosphate isomerase activity	MF
GO:0004477	1	0.77314	0	3	methenyltetrahydrofolate cyclohydrolase activity	MF
GO:0004479	1	0.917819	0	1	methionyl-tRNA formyltransferase activity	MF
GO:0004482	1	0.917819	0	1	mRNA (guanine-N7-)-methyltransferase activity	MF
GO:0004483	1	0.917819	0	1	mRNA (nucleoside-2'-O-)-methyltransferase activity	MF
GO:0004485	1	0.77314	0	3	methylcrotonoyl-CoA carboxylase activity	MF
GO:0004486	1	0.842383	0	2	methylenetetrahydrofolate dehydrogenase [NAD(P)+] activity	MF
GO:0004487	1	0.77314	0	3	methylenetetrahydrofolate dehydrogenase (NAD+) activity	MF
GO:0004488	1	0.77314	0	3	methylenetetrahydrofolate dehydrogenase (NADP+) activity	MF
GO:0004490	1	0.917819	0	1	methylglutaconyl-CoA hydratase activity	MF
GO:0004491	1	0.917819	0	1	methylmalonate-semialdehyde dehydrogenase (acylating) activity	MF
GO:0004496	1	0.917819	0	1	mevalonate kinase activity	MF
GO:0004499	1	0.709581	0	4	N,N-dimethylaniline monooxygenase activity	MF
GO:0004500	1	0.917819	0	1	dopamine beta-monooxygenase activity	MF
GO:0004501	1	0.917819	0	1	ecdysone 20-monooxygenase activity	MF
GO:0004502	1	0.917819	0	1	kynurenine 3-monooxygenase activity	MF
GO:0004503	1	0.842383	0	2	monophenol monooxygenase activity	MF
GO:0004504	1	0.842383	0	2	peptidylglycine monooxygenase activity	MF
GO:0004505	1	0.77314	0	3	phenylalanine 4-monooxygenase activity	MF
GO:0004510	1	0.842383	0	2	tryptophan 5-monooxygenase activity	MF
GO:0004511	1	0.842383	0	2	tyrosine 3-monooxygenase activity	MF
GO:0004512	1	0.917819	0	1	inositol-3-phosphate synthase activity	MF
GO:0004514	1	0.842383	0	2	nicotinate-nucleotide diphosphorylase (carboxylating) activity	MF
GO:0004515	1	0.842383	0	2	nicotinate-nucleotide adenylyltransferase activity	MF
GO:0004516	1	0.842383	0	2	nicotinate phosphoribosyltransferase activity	MF
GO:0004517	1	0.842383	0	2	nitric-oxide synthase activity	MF
GO:0004518	1	0.00371594	0	65	nuclease activity	MF
GO:0004520	1	0.503424	0	8	endodeoxyribonuclease activity	MF
GO:0004523	1	0.503424	0	8	RNA-DNA hybrid ribonuclease activity	MF
GO:0004525	1	0.651241	0	5	ribonuclease III activity	MF
GO:0004527	1	0.424008	0	10	exonuclease activity	MF
GO:0004528	1	0.842383	0	2	phosphodiesterase I activity	MF
GO:0004529	1	0.917819	0	1	exodeoxyribonuclease activity	MF
GO:0004530	1	0.917819	0	1	deoxyribonuclease I activity	MF
GO:0004531	1	0.917819	0	1	deoxyribonuclease II activity	MF
GO:0004534	1	0.842383	0	2	5'-3' exoribonuclease activity	MF
GO:0004536	1	0.917819	0	1	deoxyribonuclease activity	MF
GO:0004549	1	0.917819	0	1	tRNA-specific ribonuclease activity	MF
GO:0004550	1	0.503424	0	8	nucleoside diphosphate kinase activity	MF
GO:0004551	1	0.917819	0	1	nucleotide diphosphatase activity	MF
GO:0004552	1	0.917819	0	1	octanol dehydrogenase activity	MF
GO:0004555	1	0.597691	0	6	alpha,alpha-trehalase activity	MF
GO:0004556	1	0.917819	0	1	alpha-amylase activity	MF
GO:0004557	1	0.77314	0	3	alpha-galactosidase activity	MF
GO:0004558	1	0.709581	0	4	alpha-1,4-glucosidase activity	MF
GO:0004559	1	0.424008	0	10	alpha-mannosidase activity	MF
GO:0004560	1	0.77314	0	3	alpha-L-fucosidase activity	MF
GO:0004565	1	0.327718	0	13	beta-galactosidase activity	MF
GO:0004566	1	0.77314	0	3	beta-glucuronidase activity	MF
GO:0004567	1	0.548539	0	7	beta-mannosidase activity	MF
GO:0004569	1	0.842383	0	2	glycoprotein endo-alpha-1,2-mannosidase activity	MF
GO:0004571	1	0.709581	0	4	mannosyl-oligosaccharide 1,2-alpha-mannosidase activity	MF
GO:0004573	1	0.917819	0	1	mannosyl-oligosaccharide glucosidase activity	MF
GO:0004574	1	0.917819	0	1	oligo-1,6-glucosidase activity	MF
GO:0004576	1	0.77314	0	3	oligosaccharyl transferase activity	MF
GO:0004577	1	0.842383	0	2	N-acetylglucosaminyldiphosphodolichol N-acetylglucosaminyltransferase activity	MF
GO:0004578	1	0.917819	0	1	chitobiosyldiphosphodolichol beta-mannosyltransferase activity	MF
GO:0004581	1	0.917819	0	1	dolichyl-phosphate beta-glucosyltransferase activity	MF
GO:0004582	1	0.917819	0	1	dolichyl-phosphate beta-D-mannosyltransferase activity	MF
GO:0004583	1	0.842383	0	2	dolichyl-phosphate-glucose-glycolipid alpha-glucosyltransferase activity	MF
GO:0004584	1	0.917819	0	1	dolichyl-phosphate-mannose-glycolipid alpha-mannosyltransferase activity	MF
GO:0004587	1	0.917819	0	1	ornithine-oxo-acid transaminase activity	MF
GO:0004594	1	0.917819	0	1	pantothenate kinase activity	MF
GO:0004596	1	0.597691	0	6	peptide alpha-N-acetyltransferase activity	MF
GO:0004597	1	0.917819	0	1	peptide-aspartate beta-dioxygenase activity	MF
GO:0004598	1	0.842383	0	2	peptidylamidoglycolate lyase activity	MF
GO:0004601	1	0.300746	0	14	peroxidase activity	MF
GO:0004605	1	0.842383	0	2	phosphatidate cytidylyltransferase activity	MF
GO:0004607	1	0.917819	0	1	phosphatidylcholine-sterol O-acyltransferase activity	MF
GO:0004609	1	0.917819	0	1	phosphatidylserine decarboxylase activity	MF
GO:0004610	1	0.917819	0	1	phosphoacetylglucosamine mutase activity	MF
GO:0004611	1	0.917819	0	1	phosphoenolpyruvate carboxykinase activity	MF
GO:0004613	1	0.917819	0	1	phosphoenolpyruvate carboxykinase (GTP) activity	MF
GO:0004614	1	0.77314	0	3	phosphoglucomutase activity	MF
GO:0004616	1	0.709581	0	4	phosphogluconate dehydrogenase (decarboxylating) activity	MF
GO:0004618	1	0.917819	0	1	phosphoglycerate kinase activity	MF
GO:0004619	1	0.842383	0	2	phosphoglycerate mutase activity	MF
GO:0004620	1	0.213283	0	18	phospholipase activity	MF
GO:0004622	1	0.709581	0	4	lysophospholipase activity	MF
GO:0004629	1	0.709581	0	4	phospholipase C activity	MF
GO:0004630	1	0.842383	0	2	phospholipase D activity	MF
GO:0004631	1	0.917819	0	1	phosphomevalonate kinase activity	MF
GO:0004632	1	0.917819	0	1	phosphopantothenate--cysteine ligase activity	MF
GO:0004633	1	0.917819	0	1	phosphopantothenoylcysteine decarboxylase activity	MF
GO:0004634	1	0.917819	0	1	phosphopyruvate hydratase activity	MF
GO:0004637	1	0.917819	0	1	phosphoribosylamine-glycine ligase activity	MF
GO:0004641	1	0.917819	0	1	phosphoribosylformylglycinamidine cyclo-ligase activity	MF
GO:0004643	1	0.917819	0	1	phosphoribosylaminoimidazolecarboxamide formyltransferase activity	MF
GO:0004644	1	0.917819	0	1	phosphoribosylglycinamide formyltransferase activity	MF
GO:0004645	1	0.842383	0	2	phosphorylase activity	MF
GO:0004647	1	0.917819	0	1	phosphoserine phosphatase activity	MF
GO:0004649	1	0.842383	0	2	poly(ADP-ribose) glycohydrolase activity	MF
GO:0004653	1	0.503424	0	8	polypeptide N-acetylgalactosaminyltransferase activity	MF
GO:0004655	1	0.917819	0	1	porphobilinogen synthase activity	MF
GO:0004656	1	0.709581	0	4	procollagen-proline 4-dioxygenase activity	MF
GO:0004658	1	0.77314	0	3	propionyl-CoA carboxylase activity	MF
GO:0004666	1	0.917819	0	1	prostaglandin-endoperoxide synthase activity	MF
GO:0004667	1	0.709581	0	4	prostaglandin-D synthase activity	MF
GO:0004671	1	0.917819	0	1	protein C-terminal S-isoprenylcysteine carboxyl O-methyltransferase activity	MF
GO:0004673	1	0.917819	0	1	protein histidine kinase activity	MF
GO:0004677	1	0.917819	0	1	DNA-dependent protein kinase activity	MF
GO:0004679	1	0.651241	0	5	AMP-activated protein kinase activity	MF
GO:0004686	1	0.842383	0	2	elongation factor-2 kinase activity	MF
GO:0004687	1	0.77314	0	3	myosin light chain kinase activity	MF
GO:0004689	1	0.842383	0	2	phosphorylase kinase activity	MF
GO:0004690	1	0.917819	0	1	cyclic nucleotide-dependent protein kinase activity	MF
GO:0004691	1	0.424008	0	10	cAMP-dependent protein kinase activity	MF
GO:0004692	1	0.651241	0	5	cGMP-dependent protein kinase activity	MF
GO:0004694	1	0.77314	0	3	eukaryotic translation initiation factor 2alpha kinase activity	MF
GO:0004697	1	0.709581	0	4	protein kinase C activity	MF
GO:0004698	1	0.77314	0	3	calcium-dependent protein kinase C activity	MF
GO:0004699	1	0.597691	0	6	calcium-independent protein kinase C activity	MF
GO:0004703	1	0.917819	0	1	G protein-coupled receptor kinase activity	MF
GO:0004704	1	0.651241	0	5	NF-kappaB-inducing kinase activity	MF
GO:0004706	1	0.842383	0	2	JUN kinase kinase kinase activity	MF
GO:0004707	1	0.651241	0	5	MAP kinase activity	MF
GO:0004708	1	0.424008	0	10	MAP kinase kinase activity	MF
GO:0004709	1	0.651241	0	5	MAP kinase kinase kinase activity	MF
GO:0004711	1	0.709581	0	4	ribosomal protein S6 kinase activity	MF
GO:0004712	1	0.164808	0	21	protein serine/threonine/tyrosine kinase activity	MF
GO:0004716	1	0.651241	0	5	NA	NA
GO:0004719	1	0.842383	0	2	protein-L-isoaspartate (D-aspartate) O-methyltransferase activity	MF
GO:0004720	1	0.917819	0	1	protein-lysine 6-oxidase activity	MF
GO:0004723	1	0.651241	0	5	calcium-dependent protein serine/threonine phosphatase activity	MF
GO:0004728	1	0.917819	0	1	NA	NA
GO:0004729	1	0.917819	0	1	oxygen-dependent protoporphyrinogen oxidase activity	MF
GO:0004730	1	0.842383	0	2	pseudouridylate synthase activity	MF
GO:0004733	1	0.917819	0	1	pyridoxamine-phosphate oxidase activity	MF
GO:0004734	1	0.77314	0	3	pyrimidodiazepine synthase activity	MF
GO:0004735	1	0.77314	0	3	pyrroline-5-carboxylate reductase activity	MF
GO:0004736	1	0.917819	0	1	pyruvate carboxylase activity	MF
GO:0004739	1	0.77314	0	3	pyruvate dehydrogenase (acetyl-transferring) activity	MF
GO:0004740	1	0.917819	0	1	pyruvate dehydrogenase (acetyl-transferring) kinase activity	MF
GO:0004741	1	0.77314	0	3	[pyruvate dehydrogenase (lipoamide)] phosphatase activity	MF
GO:0004742	1	0.917819	0	1	dihydrolipoyllysine-residue acetyltransferase activity	MF
GO:0004743	1	0.709581	0	4	pyruvate kinase activity	MF
GO:0004744	1	0.917819	0	1	retinal isomerase activity	MF
GO:0004745	1	0.127339	0	24	retinol dehydrogenase activity	MF
GO:0004747	1	0.842383	0	2	ribokinase activity	MF
GO:0004748	1	0.77314	0	3	ribonucleoside-diphosphate reductase activity, thioredoxin disulfide as acceptor	MF
GO:0004749	1	0.842383	0	2	ribose phosphate diphosphokinase activity	MF
GO:0004750	1	0.917819	0	1	ribulose-phosphate 3-epimerase activity	MF
GO:0004751	1	0.917819	0	1	ribose-5-phosphate isomerase activity	MF
GO:0004755	1	0.917819	0	1	saccharopine dehydrogenase (NADP+, L-glutamate-forming) activity	MF
GO:0004756	1	0.917819	0	1	selenide, water dikinase activity	MF
GO:0004758	1	0.842383	0	2	serine C-palmitoyltransferase activity	MF
GO:0004760	1	0.917819	0	1	serine-pyruvate transaminase activity	MF
GO:0004766	1	0.917819	0	1	spermidine synthase activity	MF
GO:0004771	1	0.597691	0	6	sterol esterase activity	MF
GO:0004772	1	0.77314	0	3	sterol O-acyltransferase activity	MF
GO:0004775	1	0.77314	0	3	succinate-CoA ligase (ADP-forming) activity	MF
GO:0004776	1	0.77314	0	3	succinate-CoA ligase (GDP-forming) activity	MF
GO:0004777	1	0.77314	0	3	succinate-semialdehyde dehydrogenase (NAD+) activity	MF
GO:0004779	1	0.917819	0	1	sulfate adenylyltransferase activity	MF
GO:0004780	1	0.842383	0	2	sulfate adenylyltransferase (ADP) activity	MF
GO:0004782	1	0.709581	0	4	sulfinoalanine decarboxylase activity	MF
GO:0004784	1	0.651241	0	5	superoxide dismutase activity	MF
GO:0004788	1	0.917819	0	1	thiamine diphosphokinase activity	MF
GO:0004791	1	0.842383	0	2	thioredoxin-disulfide reductase activity	MF
GO:0004797	1	0.77314	0	3	thymidine kinase activity	MF
GO:0004798	1	0.917819	0	1	thymidylate kinase activity	MF
GO:0004799	1	0.842383	0	2	thymidylate synthase activity	MF
GO:0004801	1	0.917819	0	1	sedoheptulose-7-phosphate:D-glyceraldehyde-3-phosphate glyceronetransferase activity	MF
GO:0004802	1	0.917819	0	1	transketolase activity	MF
GO:0004803	1	0.917819	0	1	transposase activity	MF
GO:0004806	1	0.19572	0	19	triglyceride lipase activity	MF
GO:0004807	1	0.917819	0	1	triose-phosphate isomerase activity	MF
GO:0004809	1	0.842383	0	2	tRNA (guanine-N2-)-methyltransferase activity	MF
GO:0004813	1	0.77314	0	3	alanine-tRNA ligase activity	MF
GO:0004814	1	0.842383	0	2	arginine-tRNA ligase activity	MF
GO:0004815	1	0.917819	0	1	aspartate-tRNA ligase activity	MF
GO:0004817	1	0.842383	0	2	cysteine-tRNA ligase activity	MF
GO:0004819	1	0.917819	0	1	glutamine-tRNA ligase activity	MF
GO:0004830	1	0.917819	0	1	tryptophan-tRNA ligase activity	MF
GO:0004833	1	0.917819	0	1	tryptophan 2,3-dioxygenase activity	MF
GO:0004838	1	0.917819	0	1	L-tyrosine:2-oxoglutarate aminotransferase activity	MF
GO:0004844	1	0.77314	0	3	uracil DNA N-glycosylase activity	MF
GO:0004850	1	0.842383	0	2	uridine phosphorylase activity	MF
GO:0004852	1	0.842383	0	2	uroporphyrinogen-III synthase activity	MF
GO:0004853	1	0.917819	0	1	uroporphyrinogen decarboxylase activity	MF
GO:0004854	1	0.77314	0	3	xanthine dehydrogenase activity	MF
GO:0004855	1	0.77314	0	3	xanthine oxidase activity	MF
GO:0004856	1	0.917819	0	1	xylulokinase activity	MF
GO:0004860	1	0.253272	0	16	protein kinase inhibitor activity	MF
GO:0004861	1	0.548539	0	7	cyclin-dependent protein serine/threonine kinase inhibitor activity	MF
GO:0004864	1	0.597691	0	6	protein phosphatase inhibitor activity	MF
GO:0004865	1	0.709581	0	4	protein serine/threonine phosphatase inhibitor activity	MF
GO:0004867	1	0.23242	0	17	serine-type endopeptidase inhibitor activity	MF
GO:0004869	1	0.503424	0	8	cysteine-type endopeptidase inhibitor activity	MF
GO:0004875	1	0.917819	0	1	complement receptor activity	MF
GO:0004882	1	0.917819	0	1	androgen receptor activity	MF
GO:0004884	1	0.917819	0	1	ecdysteroid hormone receptor activity	MF
GO:0004889	1	0.462015	0	9	NA	NA
GO:0004890	1	0.77314	0	3	GABA-A receptor activity	MF
GO:0004896	1	0.917819	0	1	cytokine receptor activity	MF
GO:0004935	1	0.709581	0	4	adrenergic receptor activity	MF
GO:0004937	1	0.917819	0	1	alpha1-adrenergic receptor activity	MF
GO:0004938	1	0.917819	0	1	alpha2-adrenergic receptor activity	MF
GO:0004939	1	0.77314	0	3	beta-adrenergic receptor activity	MF
GO:0004940	1	0.842383	0	2	beta1-adrenergic receptor activity	MF
GO:0004941	1	0.842383	0	2	beta2-adrenergic receptor activity	MF
GO:0004948	1	0.842383	0	2	calcitonin receptor activity	MF
GO:0004950	1	0.917819	0	1	chemokine receptor activity	MF
GO:0004951	1	0.917819	0	1	cholecystokinin receptor activity	MF
GO:0004952	1	0.77314	0	3	dopamine neurotransmitter receptor activity	MF
GO:0004957	1	0.77314	0	3	prostaglandin E receptor activity	MF
GO:0004964	1	0.842383	0	2	luteinizing hormone receptor activity	MF
GO:0004965	1	0.709581	0	4	G protein-coupled GABA receptor activity	MF
GO:0004971	1	0.709581	0	4	AMPA glutamate receptor activity	MF
GO:0004972	1	0.917819	0	1	NMDA glutamate receptor activity	MF
GO:0004983	1	0.462015	0	9	neuropeptide Y receptor activity	MF
GO:0004989	1	0.651241	0	5	octopamine receptor activity	MF
GO:0004993	1	0.651241	0	5	G protein-coupled serotonin receptor activity	MF
GO:0004995	1	0.651241	0	5	tachykinin receptor activity	MF
GO:0004996	1	0.842383	0	2	thyroid-stimulating hormone receptor activity	MF
GO:0005000	1	0.917819	0	1	vasopressin receptor activity	MF
GO:0005003	1	0.917819	0	1	ephrin receptor activity	MF
GO:0005004	1	0.597691	0	6	GPI-linked ephrin receptor activity	MF
GO:0005005	1	0.917819	0	1	transmembrane-ephrin receptor activity	MF
GO:0005006	1	0.917819	0	1	epidermal growth factor-activated receptor activity	MF
GO:0005009	1	0.709581	0	4	insulin-activated receptor activity	MF
GO:0005010	1	0.651241	0	5	insulin-like growth factor-activated receptor activity	MF
GO:0005018	1	0.917819	0	1	platelet-derived growth factor alpha-receptor activity	MF
GO:0005021	1	0.917819	0	1	vascular endothelial growth factor-activated receptor activity	MF
GO:0005024	1	0.842383	0	2	transforming growth factor beta-activated receptor activity	MF
GO:0005025	1	0.842383	0	2	transforming growth factor beta receptor activity, type I	MF
GO:0005030	1	0.548539	0	7	neurotrophin receptor activity	MF
GO:0005034	1	0.842383	0	2	osmosensor activity	MF
GO:0005041	1	0.709581	0	4	low-density lipoprotein particle receptor activity	MF
GO:0005042	1	0.917819	0	1	netrin receptor activity	MF
GO:0005044	1	0.424008	0	10	scavenger receptor activity	MF
GO:0005053	1	0.917819	0	1	peroxisome matrix targeting signal-2 binding	MF
GO:0005068	1	0.651241	0	5	transmembrane receptor protein tyrosine kinase adaptor activity	MF
GO:0005078	1	0.548539	0	7	MAP-kinase scaffold activity	MF
GO:0005094	1	0.917819	0	1	Rho GDP-dissociation inhibitor activity	MF
GO:0005104	1	0.842383	0	2	fibroblast growth factor receptor binding	MF
GO:0005109	1	0.327718	0	13	frizzled binding	MF
GO:0005110	1	0.77314	0	3	NA	NA
GO:0005111	1	0.917819	0	1	type 2 fibroblast growth factor receptor binding	MF
GO:0005113	1	0.77314	0	3	patched binding	MF
GO:0005114	1	0.842383	0	2	type II transforming growth factor beta receptor binding	MF
GO:0005115	1	0.842383	0	2	receptor tyrosine kinase-like orphan receptor binding	MF
GO:0005118	1	0.842383	0	2	sevenless binding	MF
GO:0005121	1	0.651241	0	5	Toll binding	MF
GO:0005123	1	0.709581	0	4	death receptor binding	MF
GO:0005124	1	0.917819	0	1	scavenger receptor binding	MF
GO:0005125	1	0.253272	0	16	cytokine activity	MF
GO:0005126	1	0.709581	0	4	cytokine receptor binding	MF
GO:0005131	1	0.917819	0	1	growth hormone receptor binding	MF
GO:0005133	1	0.842383	0	2	interferon-gamma receptor binding	MF
GO:0005134	1	0.917819	0	1	interleukin-2 receptor binding	MF
GO:0005137	1	0.917819	0	1	interleukin-5 receptor binding	MF
GO:0005138	1	0.917819	0	1	interleukin-6 receptor binding	MF
GO:0005143	1	0.917819	0	1	interleukin-12 receptor binding	MF
GO:0005159	1	0.300746	0	14	insulin-like growth factor receptor binding	MF
GO:0005161	1	0.77314	0	3	platelet-derived growth factor receptor binding	MF
GO:0005164	1	0.77314	0	3	tumor necrosis factor receptor binding	MF
GO:0005166	1	0.917819	0	1	neurotrophin p75 receptor binding	MF
GO:0005167	1	0.842383	0	2	neurotrophin TRK receptor binding	MF
GO:0005168	1	0.651241	0	5	neurotrophin TRKA receptor binding	MF
GO:0005173	1	0.842383	0	2	stem cell factor receptor binding	MF
GO:0005176	1	0.917819	0	1	ErbB-2 class receptor binding	MF
GO:0005201	1	0.253272	0	16	extracellular matrix structural constituent	MF
GO:0005212	1	0.651241	0	5	structural constituent of eye lens	MF
GO:0005214	1	0.389123	0	11	structural constituent of chitin-based cuticle	MF
GO:0005217	1	0.917819	0	1	intracellular ligand-gated ion channel activity	MF
GO:0005219	1	0.917819	0	1	ryanodine-sensitive calcium-release channel activity	MF
GO:0005220	1	0.842383	0	2	inositol 1,4,5-trisphosphate-sensitive calcium-release channel activity	MF
GO:0005222	1	0.77314	0	3	intracellular cAMP-activated cation channel activity	MF
GO:0005223	1	0.651241	0	5	intracellular cGMP-activated cation channel activity	MF
GO:0005227	1	0.709581	0	4	calcium activated cation channel activity	MF
GO:0005230	1	0.127339	0	24	extracellular ligand-gated ion channel activity	MF
GO:0005231	1	0.917819	0	1	excitatory extracellular ligand-gated ion channel activity	MF
GO:0005234	1	0.213283	0	18	extracellularly glutamate-gated ion channel activity	MF
GO:0005242	1	0.300746	0	14	inward rectifier potassium channel activity	MF
GO:0005243	1	0.503424	0	8	gap junction channel activity	MF
GO:0005244	1	0.424008	0	10	voltage-gated ion channel activity	MF
GO:0005245	1	0.253272	0	16	voltage-gated calcium channel activity	MF
GO:0005247	1	0.548539	0	7	voltage-gated chloride channel activity	MF
GO:0005248	1	0.462015	0	9	voltage-gated sodium channel activity	MF
GO:0005250	1	0.77314	0	3	A-type (transient outward) potassium channel activity	MF
GO:0005251	1	0.597691	0	6	delayed rectifier potassium channel activity	MF
GO:0005252	1	0.842383	0	2	open rectifier potassium channel activity	MF
GO:0005253	1	0.842383	0	2	anion channel activity	MF
GO:0005254	1	0.424008	0	10	chloride channel activity	MF
GO:0005261	1	0.300746	0	14	cation channel activity	MF
GO:0005262	1	0.098379	0	27	calcium channel activity	MF
GO:0005267	1	0.23242	0	17	potassium channel activity	MF
GO:0005275	1	0.548539	0	7	amine transmembrane transporter activity	MF
GO:0005276	1	0.917819	0	1	NA	NA
GO:0005277	1	0.77314	0	3	acetylcholine transmembrane transporter activity	MF
GO:0005280	1	0.651241	0	5	amino acid:proton symporter activity	MF
GO:0005283	1	0.917819	0	1	amino acid:sodium symporter activity	MF
GO:0005289	1	0.709581	0	4	high-affinity arginine transmembrane transporter activity	MF
GO:0005290	1	0.917819	0	1	L-histidine transmembrane transporter activity	MF
GO:0005292	1	0.709581	0	4	high-affinity lysine transmembrane transporter activity	MF
GO:0005298	1	0.77314	0	3	proline:sodium symporter activity	MF
GO:0005302	1	0.651241	0	5	L-tyrosine transmembrane transporter activity	MF
GO:0005307	1	0.917819	0	1	choline:sodium symporter activity	MF
GO:0005308	1	0.709581	0	4	creatine transmembrane transporter activity	MF
GO:0005310	1	0.842383	0	2	dicarboxylic acid transmembrane transporter activity	MF
GO:0005314	1	0.842383	0	2	high-affinity glutamate transmembrane transporter activity	MF
GO:0005315	1	0.842383	0	2	inorganic phosphate transmembrane transporter activity	MF
GO:0005316	1	0.917819	0	1	high-affinity inorganic phosphate:sodium symporter activity	MF
GO:0005324	1	0.917819	0	1	long-chain fatty acid transporter activity	MF
GO:0005325	1	0.842383	0	2	NA	NA
GO:0005328	1	0.275992	0	15	neurotransmitter:sodium symporter activity	MF
GO:0005329	1	0.917819	0	1	NA	NA
GO:0005330	1	0.77314	0	3	dopamine:sodium symporter activity	MF
GO:0005332	1	0.597691	0	6	gamma-aminobutyric acid:sodium symporter activity	MF
GO:0005334	1	0.709581	0	4	norepinephrine:sodium symporter activity	MF
GO:0005335	1	0.651241	0	5	serotonin:sodium symporter activity	MF
GO:0005337	1	0.597691	0	6	nucleoside transmembrane transporter activity	MF
GO:0005338	1	0.842383	0	2	nucleotide-sugar transmembrane transporter activity	MF
GO:0005342	1	0.917819	0	1	organic acid transmembrane transporter activity	MF
GO:0005347	1	0.709581	0	4	ATP transmembrane transporter activity	MF
GO:0005351	1	0.651241	0	5	carbohydrate:proton symporter activity	MF
GO:0005353	1	0.917819	0	1	fructose transmembrane transporter activity	MF
GO:0005369	1	0.917819	0	1	taurine:sodium symporter activity	MF
GO:0005371	1	0.917819	0	1	tricarboxylate secondary active transmembrane transporter activity	MF
GO:0005372	1	0.842383	0	2	water transmembrane transporter activity	MF
GO:0005375	1	0.709581	0	4	copper ion transmembrane transporter activity	MF
GO:0005384	1	0.77314	0	3	manganese ion transmembrane transporter activity	MF
GO:0005385	1	0.424008	0	10	zinc ion transmembrane transporter activity	MF
GO:0005388	1	0.842383	0	2	calcium-transporting ATPase activity	MF
GO:0005395	1	0.917819	0	1	eye pigment precursor transporter activity	MF
GO:0005427	1	0.842383	0	2	proton-dependent oligopeptide secondary active transmembrane transporter activity	MF
GO:0005452	1	0.77314	0	3	inorganic anion exchanger activity	MF
GO:0005456	1	0.77314	0	3	CMP-N-acetylneuraminate transmembrane transporter activity	MF
GO:0005457	1	0.77314	0	3	GDP-fucose transmembrane transporter activity	MF
GO:0005458	1	0.77314	0	3	GDP-mannose transmembrane transporter activity	MF
GO:0005460	1	0.77314	0	3	UDP-glucose transmembrane transporter activity	MF
GO:0005461	1	0.77314	0	3	UDP-glucuronic acid transmembrane transporter activity	MF
GO:0005462	1	0.709581	0	4	UDP-N-acetylglucosamine transmembrane transporter activity	MF
GO:0005463	1	0.842383	0	2	UDP-N-acetylgalactosamine transmembrane transporter activity	MF
GO:0005464	1	0.842383	0	2	UDP-xylose transmembrane transporter activity	MF
GO:0005471	1	0.77314	0	3	ATP:ADP antiporter activity	MF
GO:0005476	1	0.917819	0	1	carnitine:acyl carnitine antiporter activity	MF
GO:0005496	1	0.597691	0	6	steroid binding	MF
GO:0005497	1	0.842383	0	2	androgen binding	MF
GO:0005499	1	0.917819	0	1	vitamin D binding	MF
GO:0005502	1	0.77314	0	3	11-cis retinal binding	MF
GO:0005513	1	0.548539	0	7	detection of calcium ion	BP
GO:0005519	1	0.917819	0	1	cytoskeletal regulatory protein binding	MF
GO:0005520	1	0.709581	0	4	insulin-like growth factor binding	MF
GO:0005522	1	0.357105	0	12	profilin binding	MF
GO:0005528	1	0.597691	0	6	FK506 binding	MF
GO:0005534	1	0.842383	0	2	galactose binding	MF
GO:0005536	1	0.424008	0	10	glucose binding	MF
GO:0005537	1	0.917819	0	1	mannose binding	MF
GO:0005539	1	0.389123	0	11	glycosaminoglycan binding	MF
GO:0005540	1	0.842383	0	2	hyaluronic acid binding	MF
GO:0005542	1	0.709581	0	4	folic acid binding	MF
GO:0005577	1	0.77314	0	3	fibrinogen complex	CC
GO:0005582	1	0.917819	0	1	collagen type XV trimer	CC
GO:0005583	1	0.842383	0	2	fibrillar collagen trimer	CC
GO:0005586	1	0.917819	0	1	collagen type III trimer	CC
GO:0005587	1	0.77314	0	3	collagen type IV trimer	CC
GO:0005588	1	0.917819	0	1	collagen type V trimer	CC
GO:0005592	1	0.917819	0	1	collagen type XI trimer	CC
GO:0005606	1	0.842383	0	2	laminin-1 complex	CC
GO:0005608	1	0.842383	0	2	laminin-3 complex	CC
GO:0005610	1	0.917819	0	1	laminin-5 complex	CC
GO:0005614	1	0.917819	0	1	interstitial matrix	CC
GO:0005616	1	0.709581	0	4	larval serum protein complex	CC
GO:0005623	1	0.917819	0	1	cell	CC
GO:0005628	1	0.842383	0	2	prospore membrane	CC
GO:0005638	1	0.842383	0	2	lamin filament	CC
GO:0005639	1	0.77314	0	3	integral component of nuclear inner membrane	CC
GO:0005640	1	0.597691	0	6	nuclear outer membrane	CC
GO:0005641	1	0.389123	0	11	nuclear envelope lumen	CC
GO:0005658	1	0.709581	0	4	alpha DNA polymerase:primase complex	CC
GO:0005712	1	0.917819	0	1	chiasma	CC
GO:0005720	1	0.357105	0	12	nuclear heterochromatin	CC
GO:0005721	1	0.651241	0	5	pericentric heterochromatin	CC
GO:0005722	1	0.842383	0	2	beta-heterochromatin	CC
GO:0005740	1	0.300746	0	14	mitochondrial envelope	CC
GO:0005744	1	0.462015	0	9	TIM23 mitochondrial import inner membrane translocase complex	CC
GO:0005745	1	0.842383	0	2	m-AAA complex	CC
GO:0005751	1	0.651241	0	5	mitochondrial respiratory chain complex IV	CC
GO:0005753	1	0.548539	0	7	mitochondrial proton-transporting ATP synthase complex	CC
GO:0005757	1	0.842383	0	2	mitochondrial permeability transition pore complex	CC
GO:0005761	1	0.548539	0	7	mitochondrial ribosome	CC
GO:0005767	1	0.842383	0	2	secondary lysosome	CC
GO:0005771	1	0.0902695	0	28	multivesicular body	CC
GO:0005779	1	0.503424	0	8	integral component of peroxisomal membrane	CC
GO:0005784	1	0.842383	0	2	Sec61 translocon complex	CC
GO:0005797	1	0.275992	0	15	Golgi medial cisterna	CC
GO:0005826	1	0.709581	0	4	actomyosin contractile ring	CC
GO:0005827	1	0.842383	0	2	polar microtubule	CC
GO:0005833	1	0.917819	0	1	hemoglobin complex	CC
GO:0005836	1	0.462015	0	9	fatty-acyl-CoA synthase complex	CC
GO:0005838	1	0.709581	0	4	proteasome regulatory particle	CC
GO:0005845	1	0.357105	0	12	mRNA cap binding complex	CC
GO:0005846	1	0.842383	0	2	nuclear cap binding complex	CC
GO:0005858	1	0.709581	0	4	axonemal dynein complex	CC
GO:0005862	1	0.917819	0	1	muscle thin filament tropomyosin	CC
GO:0005880	1	0.842383	0	2	nuclear microtubule	CC
GO:0005883	1	0.77314	0	3	neurofilament	CC
GO:0005891	1	0.116846	0	25	voltage-gated calcium channel complex	CC
GO:0005892	1	0.389123	0	11	acetylcholine-gated channel complex	CC
GO:0005893	1	0.917819	0	1	interleukin-2 receptor complex	CC
GO:0005895	1	0.917819	0	1	interleukin-5 receptor complex	CC
GO:0005896	1	0.917819	0	1	interleukin-6 receptor complex	CC
GO:0005921	1	0.327718	0	13	gap junction	CC
GO:0005924	1	0.77314	0	3	cell-substrate adherens junction	CC
GO:0005927	1	0.19572	0	19	muscle tendon junction	CC
GO:0005933	1	0.462015	0	9	cellular bud	CC
GO:0005940	1	0.503424	0	8	septin ring	CC
GO:0005943	1	0.917819	0	1	phosphatidylinositol 3-kinase complex, class IA	CC
GO:0005945	1	0.917819	0	1	6-phosphofructokinase complex	CC
GO:0005946	1	0.917819	0	1	alpha,alpha-trehalose-phosphate synthase complex (UDP-forming)	CC
GO:0005947	1	0.77314	0	3	mitochondrial alpha-ketoglutarate dehydrogenase complex	CC
GO:0005951	1	0.917819	0	1	carbamoyl-phosphate synthase complex	CC
GO:0005954	1	0.77314	0	3	calcium- and calmodulin-dependent protein kinase complex	CC
GO:0005955	1	0.462015	0	9	calcineurin complex	CC
GO:0005958	1	0.917819	0	1	DNA-dependent protein kinase-DNA ligase 4 complex	CC
GO:0005960	1	0.77314	0	3	glycine cleavage complex	CC
GO:0005962	1	0.77314	0	3	mitochondrial isocitrate dehydrogenase complex (NAD+)	CC
GO:0005964	1	0.842383	0	2	phosphorylase kinase complex	CC
GO:0005967	1	0.709581	0	4	mitochondrial pyruvate dehydrogenase complex	CC
GO:0005971	1	0.77314	0	3	ribonucleoside-diphosphate reductase complex	CC
GO:0005977	1	0.503424	0	8	glycogen metabolic process	BP
GO:0005980	1	0.462015	0	9	glycogen catabolic process	BP
GO:0005982	1	0.0415997	0	37	starch metabolic process	BP
GO:0005983	1	0.842383	0	2	starch catabolic process	BP
GO:0005984	1	0.709581	0	4	disaccharide metabolic process	BP
GO:0005985	1	0.0415997	0	37	sucrose metabolic process	BP
GO:0005986	1	0.842383	0	2	sucrose biosynthetic process	BP
GO:0005989	1	0.77314	0	3	lactose biosynthetic process	BP
GO:0005991	1	0.597691	0	6	trehalose metabolic process	BP
GO:0005992	1	0.842383	0	2	trehalose biosynthetic process	BP
GO:0005993	1	0.462015	0	9	trehalose catabolic process	BP
GO:0005996	1	0.77314	0	3	monosaccharide metabolic process	BP
GO:0005998	1	0.709581	0	4	xylulose catabolic process	BP
GO:0005999	1	0.842383	0	2	xylulose biosynthetic process	BP
GO:0006003	1	0.842383	0	2	fructose 2,6-bisphosphate metabolic process	BP
GO:0006004	1	0.709581	0	4	fucose metabolic process	BP
GO:0006006	1	0.138773	0	23	glucose metabolic process	BP
GO:0006007	1	0.77314	0	3	glucose catabolic process	BP
GO:0006011	1	0.842383	0	2	UDP-glucose metabolic process	BP
GO:0006014	1	0.77314	0	3	D-ribose metabolic process	BP
GO:0006015	1	0.77314	0	3	5-phosphoribose 1-diphosphate biosynthetic process	BP
GO:0006020	1	0.548539	0	7	inositol metabolic process	BP
GO:0006021	1	0.77314	0	3	inositol biosynthetic process	BP
GO:0006022	1	0.917819	0	1	aminoglycan metabolic process	BP
GO:0006023	1	0.917819	0	1	aminoglycan biosynthetic process	BP
GO:0006024	1	0.357105	0	12	glycosaminoglycan biosynthetic process	BP
GO:0006029	1	0.651241	0	5	proteoglycan metabolic process	BP
GO:0006037	1	0.77314	0	3	cell wall chitin metabolic process	BP
GO:0006040	1	0.389123	0	11	amino sugar metabolic process	BP
GO:0006041	1	0.842383	0	2	glucosamine metabolic process	BP
GO:0006043	1	0.842383	0	2	glucosamine catabolic process	BP
GO:0006044	1	0.424008	0	10	N-acetylglucosamine metabolic process	BP
GO:0006046	1	0.77314	0	3	N-acetylglucosamine catabolic process	BP
GO:0006047	1	0.917819	0	1	UDP-N-acetylglucosamine metabolic process	BP
GO:0006049	1	0.917819	0	1	UDP-N-acetylglucosamine catabolic process	BP
GO:0006051	1	0.917819	0	1	N-acetylmannosamine metabolic process	BP
GO:0006054	1	0.917819	0	1	N-acetylneuraminate metabolic process	BP
GO:0006061	1	0.709581	0	4	sorbitol biosynthetic process	BP
GO:0006062	1	0.917819	0	1	sorbitol catabolic process	BP
GO:0006065	1	0.842383	0	2	UDP-glucuronate biosynthetic process	BP
GO:0006066	1	0.503424	0	8	alcohol metabolic process	BP
GO:0006068	1	0.842383	0	2	ethanol catabolic process	BP
GO:0006069	1	0.709581	0	4	ethanol oxidation	BP
GO:0006071	1	0.709581	0	4	glycerol metabolic process	BP
GO:0006072	1	0.597691	0	6	glycerol-3-phosphate metabolic process	BP
GO:0006073	1	0.917819	0	1	cellular glucan metabolic process	BP
GO:0006075	1	0.917819	0	1	(1->3)-beta-D-glucan biosynthetic process	BP
GO:0006078	1	0.917819	0	1	(1->6)-beta-D-glucan biosynthetic process	BP
GO:0006081	1	0.503424	0	8	cellular aldehyde metabolic process	BP
GO:0006082	1	0.548539	0	7	organic acid metabolic process	BP
GO:0006083	1	0.842383	0	2	acetate metabolic process	BP
GO:0006097	1	0.709581	0	4	glyoxylate cycle	BP
GO:0006098	1	0.164808	0	21	pentose-phosphate shunt	BP
GO:0006102	1	0.548539	0	7	isocitrate metabolic process	BP
GO:0006106	1	0.917819	0	1	fumarate metabolic process	BP
GO:0006108	1	0.275992	0	15	malate metabolic process	BP
GO:0006109	1	0.842383	0	2	regulation of carbohydrate metabolic process	BP
GO:0006111	1	0.503424	0	8	regulation of gluconeogenesis	BP
GO:0006112	1	0.548539	0	7	energy reserve metabolic process	BP
GO:0006113	1	0.917819	0	1	fermentation	BP
GO:0006114	1	0.709581	0	4	glycerol biosynthetic process	BP
GO:0006116	1	0.597691	0	6	NADH oxidation	BP
GO:0006127	1	0.842383	0	2	glycerophosphate shuttle	BP
GO:0006145	1	0.77314	0	3	purine nucleobase catabolic process	BP
GO:0006154	1	0.917819	0	1	adenosine catabolic process	BP
GO:0006163	1	0.77314	0	3	purine nucleotide metabolic process	BP
GO:0006165	1	0.597691	0	6	nucleoside diphosphate phosphorylation	BP
GO:0006166	1	0.651241	0	5	purine ribonucleoside salvage	BP
GO:0006167	1	0.917819	0	1	AMP biosynthetic process	BP
GO:0006169	1	0.917819	0	1	adenosine salvage	BP
GO:0006171	1	0.462015	0	9	cAMP biosynthetic process	BP
GO:0006172	1	0.842383	0	2	ADP biosynthetic process	BP
GO:0006173	1	0.917819	0	1	dADP biosynthetic process	BP
GO:0006175	1	0.917819	0	1	dATP biosynthetic process	BP
GO:0006178	1	0.917819	0	1	guanine salvage	BP
GO:0006185	1	0.917819	0	1	dGDP biosynthetic process	BP
GO:0006193	1	0.917819	0	1	ITP catabolic process	BP
GO:0006196	1	0.709581	0	4	AMP catabolic process	BP
GO:0006198	1	0.651241	0	5	cAMP catabolic process	BP
GO:0006210	1	0.709581	0	4	thymine catabolic process	BP
GO:0006211	1	0.917819	0	1	5-methylcytosine catabolic process	BP
GO:0006212	1	0.597691	0	6	uracil catabolic process	BP
GO:0006213	1	0.917819	0	1	pyrimidine nucleoside metabolic process	BP
GO:0006214	1	0.842383	0	2	thymidine catabolic process	BP
GO:0006218	1	0.842383	0	2	uridine catabolic process	BP
GO:0006220	1	0.651241	0	5	pyrimidine nucleotide metabolic process	BP
GO:0006221	1	0.709581	0	4	pyrimidine nucleotide biosynthetic process	BP
GO:0006225	1	0.842383	0	2	UDP biosynthetic process	BP
GO:0006227	1	0.77314	0	3	dUDP biosynthetic process	BP
GO:0006228	1	0.77314	0	3	UTP biosynthetic process	BP
GO:0006230	1	0.77314	0	3	TMP biosynthetic process	BP
GO:0006231	1	0.77314	0	3	dTMP biosynthetic process	BP
GO:0006233	1	0.917819	0	1	dTDP biosynthetic process	BP
GO:0006235	1	0.709581	0	4	dTTP biosynthetic process	BP
GO:0006238	1	0.917819	0	1	CMP salvage	BP
GO:0006240	1	0.842383	0	2	dCDP biosynthetic process	BP
GO:0006241	1	0.842383	0	2	CTP biosynthetic process	BP
GO:0006256	1	0.917819	0	1	UDP catabolic process	BP
GO:0006258	1	0.917819	0	1	UDP-glucose catabolic process	BP
GO:0006264	1	0.503424	0	8	mitochondrial DNA replication	BP
GO:0006273	1	0.917819	0	1	lagging strand elongation	BP
GO:0006274	1	0.917819	0	1	DNA replication termination	BP
GO:0006278	1	0.0270408	0	42	RNA-dependent DNA biosynthetic process	BP
GO:0006286	1	0.77314	0	3	base-excision repair, base-free sugar-phosphate removal	BP
GO:0006288	1	0.77314	0	3	base-excision repair, DNA ligation	BP
GO:0006290	1	0.842383	0	2	pyrimidine dimer repair	BP
GO:0006312	1	0.709581	0	4	mitotic recombination	BP
GO:0006313	1	0.503424	0	8	transposition, DNA-mediated	BP
GO:0006315	1	0.917819	0	1	homing of group II introns	BP
GO:0006323	1	0.651241	0	5	DNA packaging	BP
GO:0006354	1	0.917819	0	1	DNA-templated transcription, elongation	BP
GO:0006356	1	0.709581	0	4	regulation of transcription by RNA polymerase I	BP
GO:0006382	1	0.917819	0	1	adenosine to inosine editing	BP
GO:0006386	1	0.917819	0	1	termination of RNA polymerase III transcription	BP
GO:0006391	1	0.917819	0	1	transcription initiation from mitochondrial promoter	BP
GO:0006400	1	0.389123	0	11	tRNA modification	BP
GO:0006408	1	0.917819	0	1	snRNA export from nucleus	BP
GO:0006419	1	0.77314	0	3	alanyl-tRNA aminoacylation	BP
GO:0006420	1	0.842383	0	2	arginyl-tRNA aminoacylation	BP
GO:0006422	1	0.917819	0	1	aspartyl-tRNA aminoacylation	BP
GO:0006423	1	0.842383	0	2	cysteinyl-tRNA aminoacylation	BP
GO:0006425	1	0.917819	0	1	glutaminyl-tRNA aminoacylation	BP
GO:0006436	1	0.917819	0	1	tryptophanyl-tRNA aminoacylation	BP
GO:0006444	1	0.597691	0	6	NA	NA
GO:0006463	1	0.842383	0	2	steroid hormone receptor complex assembly	BP
GO:0006473	1	0.842383	0	2	protein acetylation	BP
GO:0006474	1	0.77314	0	3	N-terminal protein amino acid acetylation	BP
GO:0006475	1	0.709581	0	4	internal protein amino acid acetylation	BP
GO:0006476	1	0.77314	0	3	protein deacetylation	BP
GO:0006477	1	0.77314	0	3	protein sulfation	BP
GO:0006478	1	0.917819	0	1	peptidyl-tyrosine sulfation	BP
GO:0006480	1	0.917819	0	1	N-terminal protein amino acid methylation	BP
GO:0006481	1	0.917819	0	1	C-terminal protein methylation	BP
GO:0006482	1	0.842383	0	2	protein demethylation	BP
GO:0006491	1	0.327718	0	13	N-glycan processing	BP
GO:0006493	1	0.548539	0	7	protein O-linked glycosylation	BP
GO:0006497	1	0.23242	0	17	protein lipidation	BP
GO:0006499	1	0.842383	0	2	N-terminal protein myristoylation	BP
GO:0006501	1	0.842383	0	2	C-terminal protein lipidation	BP
GO:0006505	1	0.842383	0	2	GPI anchor metabolic process	BP
GO:0006506	1	0.23242	0	17	GPI anchor biosynthetic process	BP
GO:0006507	1	0.651241	0	5	GPI anchor release	BP
GO:0006509	1	0.300746	0	14	membrane protein ectodomain proteolysis	BP
GO:0006510	1	0.597691	0	6	NA	NA
GO:0006515	1	0.357105	0	12	protein quality control for misfolded or incompletely synthesized proteins	BP
GO:0006516	1	0.651241	0	5	glycoprotein catabolic process	BP
GO:0006517	1	0.503424	0	8	protein deglycosylation	BP
GO:0006518	1	0.213283	0	18	peptide metabolic process	BP
GO:0006523	1	0.842383	0	2	alanine biosynthetic process	BP
GO:0006526	1	0.842383	0	2	arginine biosynthetic process	BP
GO:0006527	1	0.651241	0	5	arginine catabolic process	BP
GO:0006528	1	0.77314	0	3	asparagine metabolic process	BP
GO:0006529	1	0.842383	0	2	asparagine biosynthetic process	BP
GO:0006532	1	0.77314	0	3	aspartate biosynthetic process	BP
GO:0006533	1	0.709581	0	4	aspartate catabolic process	BP
GO:0006535	1	0.917819	0	1	cysteine biosynthetic process from serine	BP
GO:0006537	1	0.424008	0	10	glutamate biosynthetic process	BP
GO:0006540	1	0.651241	0	5	glutamate decarboxylation to succinate	BP
GO:0006543	1	0.917819	0	1	glutamine catabolic process	BP
GO:0006545	1	0.77314	0	3	glycine biosynthetic process	BP
GO:0006546	1	0.842383	0	2	glycine catabolic process	BP
GO:0006551	1	0.917819	0	1	leucine metabolic process	BP
GO:0006555	1	0.300746	0	14	methionine metabolic process	BP
GO:0006558	1	0.462015	0	9	L-phenylalanine metabolic process	BP
GO:0006561	1	0.597691	0	6	proline biosynthetic process	BP
GO:0006562	1	0.917819	0	1	proline catabolic process	BP
GO:0006569	1	0.651241	0	5	tryptophan catabolic process	BP
GO:0006572	1	0.651241	0	5	tyrosine catabolic process	BP
GO:0006575	1	0.651241	0	5	cellular modified amino acid metabolic process	BP
GO:0006581	1	0.917819	0	1	acetylcholine catabolic process	BP
GO:0006582	1	0.917819	0	1	melanin metabolic process	BP
GO:0006583	1	0.709581	0	4	melanin biosynthetic process from tyrosine	BP
GO:0006584	1	0.842383	0	2	catecholamine metabolic process	BP
GO:0006590	1	0.709581	0	4	thyroid hormone generation	BP
GO:0006591	1	0.917819	0	1	ornithine metabolic process	BP
GO:0006592	1	0.917819	0	1	ornithine biosynthetic process	BP
GO:0006593	1	0.917819	0	1	ornithine catabolic process	BP
GO:0006596	1	0.651241	0	5	polyamine biosynthetic process	BP
GO:0006597	1	0.77314	0	3	spermine biosynthetic process	BP
GO:0006598	1	0.462015	0	9	polyamine catabolic process	BP
GO:0006613	1	0.842383	0	2	cotranslational protein targeting to membrane	BP
GO:0006622	1	0.327718	0	13	protein targeting to lysosome	BP
GO:0006624	1	0.917819	0	1	vacuolar protein processing	BP
GO:0006638	1	0.597691	0	6	neutral lipid metabolic process	BP
GO:0006639	1	0.917819	0	1	acylglycerol metabolic process	BP
GO:0006643	1	0.709581	0	4	membrane lipid metabolic process	BP
GO:0006646	1	0.503424	0	8	phosphatidylethanolamine biosynthetic process	BP
GO:0006649	1	0.917819	0	1	phospholipid transfer to membrane	BP
GO:0006650	1	0.548539	0	7	glycerophospholipid metabolic process	BP
GO:0006651	1	0.503424	0	8	diacylglycerol biosynthetic process	BP
GO:0006654	1	0.389123	0	11	phosphatidic acid biosynthetic process	BP
GO:0006655	1	0.917819	0	1	phosphatidylglycerol biosynthetic process	BP
GO:0006656	1	0.503424	0	8	phosphatidylcholine biosynthetic process	BP
GO:0006657	1	0.917819	0	1	CDP-choline pathway	BP
GO:0006658	1	0.77314	0	3	phosphatidylserine metabolic process	BP
GO:0006659	1	0.709581	0	4	phosphatidylserine biosynthetic process	BP
GO:0006662	1	0.842383	0	2	glycerol ether metabolic process	BP
GO:0006663	1	0.917819	0	1	platelet activating factor biosynthetic process	BP
GO:0006664	1	0.548539	0	7	glycolipid metabolic process	BP
GO:0006665	1	0.300746	0	14	sphingolipid metabolic process	BP
GO:0006666	1	0.917819	0	1	3-keto-sphinganine metabolic process	BP
GO:0006668	1	0.917819	0	1	sphinganine-1-phosphate metabolic process	BP
GO:0006670	1	0.842383	0	2	sphingosine metabolic process	BP
GO:0006673	1	0.917819	0	1	inositol phosphoceramide metabolic process	BP
GO:0006678	1	0.842383	0	2	glucosylceramide metabolic process	BP
GO:0006679	1	0.917819	0	1	glucosylceramide biosynthetic process	BP
GO:0006680	1	0.77314	0	3	glucosylceramide catabolic process	BP
GO:0006681	1	0.842383	0	2	galactosylceramide metabolic process	BP
GO:0006684	1	0.77314	0	3	sphingomyelin metabolic process	BP
GO:0006686	1	0.709581	0	4	sphingomyelin biosynthetic process	BP
GO:0006689	1	0.77314	0	3	ganglioside catabolic process	BP
GO:0006691	1	0.127339	0	24	leukotriene metabolic process	BP
GO:0006693	1	0.151232	0	22	prostaglandin metabolic process	BP
GO:0006697	1	0.597691	0	6	ecdysone biosynthetic process	BP
GO:0006700	1	0.389123	0	11	C21-steroid hormone biosynthetic process	BP
GO:0006701	1	0.917819	0	1	progesterone biosynthetic process	BP
GO:0006702	1	0.917819	0	1	androgen biosynthetic process	BP
GO:0006703	1	0.503424	0	8	estrogen biosynthetic process	BP
GO:0006706	1	0.503424	0	8	steroid catabolic process	BP
GO:0006707	1	0.77314	0	3	cholesterol catabolic process	BP
GO:0006709	1	0.917819	0	1	progesterone catabolic process	BP
GO:0006710	1	0.709581	0	4	androgen catabolic process	BP
GO:0006711	1	0.842383	0	2	estrogen catabolic process	BP
GO:0006714	1	0.651241	0	5	sesquiterpenoid metabolic process	BP
GO:0006720	1	0.842383	0	2	isoprenoid metabolic process	BP
GO:0006721	1	0.842383	0	2	terpenoid metabolic process	BP
GO:0006725	1	0.0902695	0	28	cellular aromatic compound metabolic process	BP
GO:0006726	1	0.597691	0	6	eye pigment biosynthetic process	BP
GO:0006727	1	0.597691	0	6	ommochrome biosynthetic process	BP
GO:0006739	1	0.597691	0	6	NADP metabolic process	BP
GO:0006740	1	0.651241	0	5	NADPH regeneration	BP
GO:0006743	1	0.917819	0	1	ubiquinone metabolic process	BP
GO:0006750	1	0.327718	0	13	glutathione biosynthetic process	BP
GO:0006751	1	0.503424	0	8	glutathione catabolic process	BP
GO:0006754	1	0.327718	0	13	ATP biosynthetic process	BP
GO:0006756	1	0.917819	0	1	AMP phosphorylation	BP
GO:0006761	1	0.77314	0	3	dihydrofolate biosynthetic process	BP
GO:0006767	1	0.503424	0	8	water-soluble vitamin metabolic process	BP
GO:0006768	1	0.597691	0	6	biotin metabolic process	BP
GO:0006772	1	0.77314	0	3	thiamine metabolic process	BP
GO:0006775	1	0.651241	0	5	fat-soluble vitamin metabolic process	BP
GO:0006776	1	0.77314	0	3	vitamin A metabolic process	BP
GO:0006777	1	0.548539	0	7	Mo-molybdopterin cofactor biosynthetic process	BP
GO:0006779	1	0.462015	0	9	porphyrin-containing compound biosynthetic process	BP
GO:0006781	1	0.917819	0	1	succinyl-CoA pathway	BP
GO:0006787	1	0.917819	0	1	porphyrin-containing compound catabolic process	BP
GO:0006790	1	0.19572	0	19	sulfur compound metabolic process	BP
GO:0006798	1	0.917819	0	1	polyphosphate catabolic process	BP
GO:0006801	1	0.462015	0	9	superoxide metabolic process	BP
GO:0006808	1	0.651241	0	5	regulation of nitrogen utilization	BP
GO:0006816	1	0.19572	0	19	calcium ion transport	BP
GO:0006817	1	0.709581	0	4	phosphate ion transport	BP
GO:0006821	1	0.275992	0	15	chloride transport	BP
GO:0006824	1	0.917819	0	1	cobalt ion transport	BP
GO:0006825	1	0.77314	0	3	copper ion transport	BP
GO:0006826	1	0.424008	0	10	iron ion transport	BP
GO:0006828	1	0.597691	0	6	manganese ion transport	BP
GO:0006829	1	0.709581	0	4	zinc ion transport	BP
GO:0006833	1	0.842383	0	2	water transport	BP
GO:0006835	1	0.389123	0	11	dicarboxylic acid transport	BP
GO:0006837	1	0.709581	0	4	serotonin transport	BP
GO:0006839	1	0.275992	0	15	mitochondrial transport	BP
GO:0006843	1	0.917819	0	1	mitochondrial citrate transmembrane transport	BP
GO:0006844	1	0.917819	0	1	acyl carnitine transport	BP
GO:0006848	1	0.842383	0	2	pyruvate transport	BP
GO:0006853	1	0.597691	0	6	carnitine shuttle	BP
GO:0006855	1	0.424008	0	10	drug transmembrane transport	BP
GO:0006856	1	0.77314	0	3	eye pigment precursor transport	BP
GO:0006857	1	0.842383	0	2	oligopeptide transport	BP
GO:0006858	1	0.917819	0	1	extracellular transport	BP
GO:0006865	1	0.709581	0	4	amino acid transport	BP
GO:0006868	1	0.917819	0	1	glutamine transport	BP
GO:0006875	1	0.842383	0	2	cellular metal ion homeostasis	BP
GO:0006876	1	0.842383	0	2	cellular cadmium ion homeostasis	BP
GO:0006880	1	0.842383	0	2	intracellular sequestering of iron ion	BP
GO:0006882	1	0.462015	0	9	cellular zinc ion homeostasis	BP
GO:0006884	1	0.597691	0	6	cell volume homeostasis	BP
GO:0006885	1	0.389123	0	11	regulation of pH	BP
GO:0006900	1	0.842383	0	2	vesicle budding from membrane	BP
GO:0006907	1	0.651241	0	5	pinocytosis	BP
GO:0006911	1	0.138773	0	23	phagocytosis, engulfment	BP
GO:0006924	1	0.77314	0	3	activation-induced cell death of T cells	BP
GO:0006929	1	0.917819	0	1	substrate-dependent cell migration	BP
GO:0006930	1	0.23242	0	17	substrate-dependent cell migration, cell extension	BP
GO:0006939	1	0.327718	0	13	smooth muscle contraction	BP
GO:0006949	1	0.842383	0	2	syncytium formation	BP
GO:0006956	1	0.917819	0	1	complement activation	BP
GO:0006963	1	0.842383	0	2	positive regulation of antibacterial peptide biosynthetic process	BP
GO:0006965	1	0.548539	0	7	positive regulation of biosynthetic process of antibacterial peptides active against Gram-positive bacteria	BP
GO:0006971	1	0.917819	0	1	hypotonic response	BP
GO:0006973	1	0.917819	0	1	intracellular accumulation of glycerol	BP
GO:0006978	1	0.253272	0	16	DNA damage response, signal transduction by p53 class mediator resulting in transcription of p21 class mediator	BP
GO:0006984	1	0.842383	0	2	ER-nucleus signaling pathway	BP
GO:0006990	1	0.842383	0	2	positive regulation of transcription from RNA polymerase II promoter involved in unfolded protein response	BP
GO:0006995	1	0.651241	0	5	cellular response to nitrogen starvation	BP
GO:0006999	1	0.917819	0	1	nuclear pore organization	BP
GO:0007004	1	0.709581	0	4	telomere maintenance via telomerase	BP
GO:0007007	1	0.77314	0	3	inner mitochondrial membrane organization	BP
GO:0007020	1	0.709581	0	4	microtubule nucleation	BP
GO:0007023	1	0.77314	0	3	post-chaperonin tubulin folding pathway	BP
GO:0007026	1	0.179601	0	20	negative regulation of microtubule depolymerization	BP
GO:0007028	1	0.917819	0	1	cytoplasm organization	BP
GO:0007031	1	0.548539	0	7	peroxisome organization	BP
GO:0007033	1	0.503424	0	8	vacuole organization	BP
GO:0007041	1	0.424008	0	10	lysosomal transport	BP
GO:0007053	1	0.842383	0	2	spindle assembly involved in male meiosis	BP
GO:0007056	1	0.917819	0	1	spindle assembly involved in female meiosis	BP
GO:0007057	1	0.503424	0	8	spindle assembly involved in female meiosis I	BP
GO:0007058	1	0.917819	0	1	spindle assembly involved in female meiosis II	BP
GO:0007079	1	0.77314	0	3	mitotic chromosome movement towards spindle pole	BP
GO:0007107	1	0.917819	0	1	membrane addition at site of cytokinesis	BP
GO:0007118	1	0.709581	0	4	budding cell apical bud growth	BP
GO:0007119	1	0.709581	0	4	budding cell isotropic bud growth	BP
GO:0007120	1	0.77314	0	3	axial cellular bud site selection	BP
GO:0007121	1	0.917819	0	1	bipolar cellular bud site selection	BP
GO:0007124	1	0.651241	0	5	pseudohyphal growth	BP
GO:0007129	1	0.597691	0	6	synapsis	BP
GO:0007144	1	0.842383	0	2	female meiosis I	BP
GO:0007146	1	0.917819	0	1	meiotic recombination nodule assembly	BP
GO:0007147	1	0.842383	0	2	female meiosis II	BP
GO:0007158	1	0.597691	0	6	neuron cell-cell adhesion	BP
GO:0007161	1	0.917819	0	1	calcium-independent cell-matrix adhesion	BP
GO:0007164	1	0.917819	0	1	establishment of tissue polarity	BP
GO:0007171	1	0.424008	0	10	activation of transmembrane receptor protein tyrosine kinase activity	BP
GO:0007174	1	0.917819	0	1	epidermal growth factor catabolic process	BP
GO:0007175	1	0.597691	0	6	negative regulation of epidermal growth factor-activated receptor activity	BP
GO:0007176	1	0.842383	0	2	regulation of epidermal growth factor-activated receptor activity	BP
GO:0007178	1	0.107216	0	26	transmembrane receptor protein serine/threonine kinase signaling pathway	BP
GO:0007181	1	0.917819	0	1	transforming growth factor beta receptor complex assembly	BP
GO:0007182	1	0.709581	0	4	common-partner SMAD protein phosphorylation	BP
GO:0007185	1	0.709581	0	4	transmembrane receptor protein tyrosine phosphatase signaling pathway	BP
GO:0007188	1	0.253272	0	16	adenylate cyclase-modulating G protein-coupled receptor signaling pathway	BP
GO:0007192	1	0.917819	0	1	adenylate cyclase-activating serotonin receptor signaling pathway	BP
GO:0007194	1	0.300746	0	14	negative regulation of adenylate cyclase activity	BP
GO:0007195	1	0.424008	0	10	adenylate cyclase-inhibiting dopamine receptor signaling pathway	BP
GO:0007196	1	0.77314	0	3	adenylate cyclase-inhibiting G protein-coupled glutamate receptor signaling pathway	BP
GO:0007197	1	0.917819	0	1	adenylate cyclase-inhibiting G protein-coupled acetylcholine receptor signaling pathway	BP
GO:0007198	1	0.77314	0	3	adenylate cyclase-inhibiting serotonin receptor signaling pathway	BP
GO:0007199	1	0.842383	0	2	G protein-coupled receptor signaling pathway coupled to cGMP nucleotide second messenger	BP
GO:0007205	1	0.424008	0	10	protein kinase C-activating G protein-coupled receptor signaling pathway	BP
GO:0007207	1	0.917819	0	1	phospholipase C-activating G protein-coupled acetylcholine receptor signaling pathway	BP
GO:0007208	1	0.77314	0	3	phospholipase C-activating serotonin receptor signaling pathway	BP
GO:0007210	1	0.597691	0	6	serotonin receptor signaling pathway	BP
GO:0007211	1	0.842383	0	2	octopamine or tyramine signaling pathway	BP
GO:0007214	1	0.424008	0	10	gamma-aminobutyric acid signaling pathway	BP
GO:0007217	1	0.709581	0	4	tachykinin receptor signaling pathway	BP
GO:0007227	1	0.917819	0	1	signal transduction downstream of smoothened	BP
GO:0007231	1	0.709581	0	4	osmosensory signaling pathway	BP
GO:0007232	1	0.917819	0	1	osmosensory signaling pathway via Sho1 osmosensor	BP
GO:0007242	1	0.462015	0	9	NA	NA
GO:0007249	1	0.548539	0	7	I-kappaB kinase/NF-kappaB signaling	BP
GO:0007250	1	0.275992	0	15	activation of NF-kappaB-inducing kinase activity	BP
GO:0007253	1	0.548539	0	7	cytoplasmic sequestering of NF-kappaB	BP
GO:0007256	1	0.709581	0	4	activation of JNKK activity	BP
GO:0007257	1	0.357105	0	12	activation of JUN kinase activity	BP
GO:0007258	1	0.917819	0	1	JUN phosphorylation	BP
GO:0007260	1	0.917819	0	1	tyrosine phosphorylation of STAT protein	BP
GO:0007262	1	0.651241	0	5	NA	NA
GO:0007263	1	0.462015	0	9	nitric oxide mediated signal transduction	BP
GO:0007266	1	0.164808	0	21	Rho protein signal transduction	BP
GO:0007272	1	0.917819	0	1	ensheathment of neurons	BP
GO:0007277	1	0.842383	0	2	pole cell development	BP
GO:0007278	1	0.917819	0	1	pole cell fate determination	BP
GO:0007285	1	0.842383	0	2	primary spermatocyte growth	BP
GO:0007287	1	0.917819	0	1	Nebenkern assembly	BP
GO:0007295	1	0.77314	0	3	growth of a germarium-derived egg chamber	BP
GO:0007296	1	0.77314	0	3	vitellogenesis	BP
GO:0007300	1	0.77314	0	3	ovarian nurse cell to oocyte transport	BP
GO:0007304	1	0.389123	0	11	chorion-containing eggshell formation	BP
GO:0007306	1	0.842383	0	2	eggshell chorion assembly	BP
GO:0007308	1	0.77314	0	3	oocyte construction	BP
GO:0007309	1	0.709581	0	4	oocyte axis specification	BP
GO:0007313	1	0.651241	0	5	maternal specification of dorsal/ventral axis, oocyte, soma encoded	BP
GO:0007315	1	0.842383	0	2	pole plasm assembly	BP
GO:0007316	1	0.709581	0	4	pole plasm RNA localization	BP
GO:0007319	1	0.842383	0	2	negative regulation of oskar mRNA translation	BP
GO:0007320	1	0.842383	0	2	insemination	BP
GO:0007323	1	0.917819	0	1	peptide pheromone maturation	BP
GO:0007340	1	0.275992	0	15	acrosome reaction	BP
GO:0007341	1	0.651241	0	5	penetration of zona pellucida	BP
GO:0007343	1	0.709581	0	4	egg activation	BP
GO:0007344	1	0.77314	0	3	pronuclear fusion	BP
GO:0007348	1	0.917819	0	1	regulation of syncytial blastoderm mitotic cell cycle	BP
GO:0007352	1	0.651241	0	5	zygotic specification of dorsal/ventral axis	BP
GO:0007354	1	0.77314	0	3	zygotic determination of anterior/posterior axis, embryo	BP
GO:0007366	1	0.300746	0	14	periodic partitioning by pair rule gene	BP
GO:0007371	1	0.917819	0	1	ventral midline determination	BP
GO:0007378	1	0.917819	0	1	amnioserosa formation	BP
GO:0007380	1	0.709581	0	4	specification of segmental identity, head	BP
GO:0007382	1	0.917819	0	1	specification of segmental identity, maxillary segment	BP
GO:0007383	1	0.77314	0	3	specification of segmental identity, antennal segment	BP
GO:0007384	1	0.842383	0	2	specification of segmental identity, thorax	BP
GO:0007387	1	0.917819	0	1	anterior compartment pattern formation	BP
GO:0007388	1	0.842383	0	2	posterior compartment specification	BP
GO:0007389	1	0.098379	0	27	pattern specification process	BP
GO:0007394	1	0.424008	0	10	dorsal closure, elongation of leading edge cells	BP
GO:0007402	1	0.597691	0	6	ganglion mother cell fate determination	BP
GO:0007414	1	0.597691	0	6	axonal defasciculation	BP
GO:0007415	1	0.917819	0	1	defasciculation of motor neuron axon	BP
GO:0007421	1	0.917819	0	1	stomatogastric nervous system development	BP
GO:0007429	1	0.842383	0	2	secondary branching, open tracheal system	BP
GO:0007432	1	0.503424	0	8	salivary gland boundary specification	BP
GO:0007444	1	0.424008	0	10	imaginal disc development	BP
GO:0007447	1	0.77314	0	3	imaginal disc pattern formation	BP
GO:0007448	1	0.709581	0	4	anterior/posterior pattern specification, imaginal disc	BP
GO:0007463	1	0.917819	0	1	R2/R5 cell fate commitment	BP
GO:0007468	1	0.917819	0	1	regulation of rhodopsin gene expression	BP
GO:0007469	1	0.597691	0	6	antennal development	BP
GO:0007472	1	0.597691	0	6	wing disc morphogenesis	BP
GO:0007479	1	0.389123	0	11	leg disc proximal/distal pattern formation	BP
GO:0007483	1	0.917819	0	1	genital disc morphogenesis	BP
GO:0007484	1	0.917819	0	1	imaginal disc-derived genitalia development	BP
GO:0007485	1	0.597691	0	6	imaginal disc-derived male genitalia development	BP
GO:0007487	1	0.917819	0	1	analia development	BP
GO:0007490	1	0.842383	0	2	tergite morphogenesis	BP
GO:0007495	1	0.651241	0	5	visceral mesoderm-endoderm interaction involved in midgut development	BP
GO:0007499	1	0.917819	0	1	ectoderm and mesoderm interaction	BP
GO:0007501	1	0.357105	0	12	mesodermal cell fate specification	BP
GO:0007502	1	0.842383	0	2	digestive tract mesoderm development	BP
GO:0007504	1	0.917819	0	1	larval fat body development	BP
GO:0007505	1	0.917819	0	1	adult fat body development	BP
GO:0007508	1	0.917819	0	1	larval heart development	BP
GO:0007518	1	0.842383	0	2	myoblast fate determination	BP
GO:0007522	1	0.77314	0	3	visceral muscle development	BP
GO:0007529	1	0.709581	0	4	establishment of synaptic specificity at neuromuscular junction	BP
GO:0007530	1	0.462015	0	9	sex determination	BP
GO:0007533	1	0.917819	0	1	mating type switching	BP
GO:0007538	1	0.917819	0	1	primary sex determination	BP
GO:0007540	1	0.424008	0	10	sex determination, establishment of X:A ratio	BP
GO:0007541	1	0.842383	0	2	sex determination, primary response to X:A ratio	BP
GO:0007548	1	0.23242	0	17	sex differentiation	BP
GO:0007561	1	0.709581	0	4	imaginal disc eversion	BP
GO:0007563	1	0.842383	0	2	regulation of eclosion	BP
GO:0007565	1	0.116846	0	25	female pregnancy	BP
GO:0007567	1	0.597691	0	6	parturition	BP
GO:0007595	1	0.0759985	0	30	lactation	BP
GO:0007597	1	0.842383	0	2	blood coagulation, intrinsic pathway	BP
GO:0007599	1	0.138773	0	23	hemostasis	BP
GO:0007603	1	0.548539	0	7	phototransduction, visible light	BP
GO:0007604	1	0.842383	0	2	phototransduction, UV	BP
GO:0007607	1	0.300746	0	14	NA	NA
GO:0007618	1	0.275992	0	15	mating	BP
GO:0007619	1	0.213283	0	18	courtship behavior	BP
GO:0007621	1	0.917819	0	1	negative regulation of female receptivity	BP
GO:0007625	1	0.23242	0	17	grooming behavior	BP
GO:0007629	1	0.213283	0	18	flight behavior	BP
GO:0007632	1	0.300746	0	14	visual behavior	BP
GO:0007634	1	0.709581	0	4	optokinetic behavior	BP
GO:0007635	1	0.138773	0	23	chemosensory behavior	BP
GO:0007636	1	0.842383	0	2	chemosensory jump behavior	BP
GO:0008010	1	0.151232	0	22	structural constituent of chitin-based larval cuticle	MF
GO:0008011	1	0.098379	0	27	structural constituent of pupal chitin-based cuticle	MF
GO:0008020	1	0.842383	0	2	G protein-coupled photoreceptor activity	MF
GO:0008028	1	0.164808	0	21	monocarboxylic acid transmembrane transporter activity	MF
GO:0008031	1	0.917819	0	1	eclosion hormone activity	MF
GO:0008035	1	0.917819	0	1	high-density lipoprotein particle binding	MF
GO:0008036	1	0.842383	0	2	diuretic hormone receptor activity	MF
GO:0008037	1	0.917819	0	1	cell recognition	BP
GO:0008038	1	0.327718	0	13	neuron recognition	BP
GO:0008043	1	0.917819	0	1	intracellular ferritin complex	CC
GO:0008046	1	0.842383	0	2	axon guidance receptor activity	MF
GO:0008048	1	0.77314	0	3	calcium sensitive guanylate cyclase activator activity	MF
GO:0008050	1	0.842383	0	2	female courtship behavior	BP
GO:0008052	1	0.77314	0	3	sensory organ boundary specification	BP
GO:0008053	1	0.597691	0	6	mitochondrial fusion	BP
GO:0008056	1	0.842383	0	2	ocellus development	BP
GO:0008062	1	0.597691	0	6	eclosion rhythm	BP
GO:0008064	1	0.597691	0	6	regulation of actin polymerization or depolymerization	BP
GO:0008066	1	0.77314	0	3	glutamate receptor activity	MF
GO:0008073	1	0.917819	0	1	ornithine decarboxylase inhibitor activity	MF
GO:0008081	1	0.164808	0	21	phosphoric diester hydrolase activity	MF
GO:0008084	1	0.842383	0	2	imaginal disc growth factor receptor binding	MF
GO:0008088	1	0.327718	0	13	axo-dendritic transport	BP
GO:0008093	1	0.357105	0	12	cytoskeletal adaptor activity	MF
GO:0008098	1	0.77314	0	3	5S rRNA primary transcript binding	MF
GO:0008101	1	0.503424	0	8	decapentaplegic signaling pathway	BP
GO:0008105	1	0.275992	0	15	NA	NA
GO:0008106	1	0.389123	0	11	alcohol dehydrogenase (NADP+) activity	MF
GO:0008107	1	0.917819	0	1	galactoside 2-alpha-L-fucosyltransferase activity	MF
GO:0008108	1	0.917819	0	1	UDP-glucose:hexose-1-phosphate uridylyltransferase activity	MF
GO:0008111	1	0.917819	0	1	alpha-methylacyl-CoA racemase activity	MF
GO:0008113	1	0.842383	0	2	peptide-methionine (S)-S-oxide reductase activity	MF
GO:0008114	1	0.917819	0	1	phosphogluconate 2-dehydrogenase activity	MF
GO:0008117	1	0.917819	0	1	sphinganine-1-phosphate aldolase activity	MF
GO:0008120	1	0.917819	0	1	ceramide glucosyltransferase activity	MF
GO:0008124	1	0.917819	0	1	4-alpha-hydroxytetrahydrobiopterin dehydratase activity	MF
GO:0008126	1	0.917819	0	1	acetylesterase activity	MF
GO:0008127	1	0.917819	0	1	quercetin 2,3-dioxygenase activity	MF
GO:0008154	1	0.842383	0	2	actin polymerization or depolymerization	BP
GO:0008160	1	0.917819	0	1	protein tyrosine phosphatase activator activity	MF
GO:0008169	1	0.462015	0	9	C-methyltransferase activity	MF
GO:0008171	1	0.253272	0	16	O-methyltransferase activity	MF
GO:0008172	1	0.917819	0	1	S-methyltransferase activity	MF
GO:0008173	1	0.548539	0	7	RNA methyltransferase activity	MF
GO:0008174	1	0.917819	0	1	mRNA methyltransferase activity	MF
GO:0008175	1	0.597691	0	6	tRNA methyltransferase activity	MF
GO:0008176	1	0.917819	0	1	tRNA (guanine-N7-)-methyltransferase activity	MF
GO:0008179	1	0.389123	0	11	adenylate cyclase binding	MF
GO:0008184	1	0.917819	0	1	glycogen phosphorylase activity	MF
GO:0008191	1	0.842383	0	2	metalloendopeptidase inhibitor activity	MF
GO:0008192	1	0.917819	0	1	RNA guanylyltransferase activity	MF
GO:0008193	1	0.77314	0	3	tRNA guanylyltransferase activity	MF
GO:0008199	1	0.548539	0	7	ferric iron binding	MF
GO:0008207	1	0.917819	0	1	C21-steroid hormone metabolic process	BP
GO:0008209	1	0.107216	0	26	androgen metabolic process	BP
GO:0008210	1	0.179601	0	20	estrogen metabolic process	BP
GO:0008211	1	0.917819	0	1	glucocorticoid metabolic process	BP
GO:0008215	1	0.709581	0	4	spermine metabolic process	BP
GO:0008218	1	0.597691	0	6	bioluminescence	BP
GO:0008226	1	0.917819	0	1	tyramine receptor activity	MF
GO:0008228	1	0.77314	0	3	opsonization	BP
GO:0008231	1	0.842383	0	2	repressor ecdysone receptor complex	CC
GO:0008232	1	0.917819	0	1	activator ecdysone receptor complex	CC
GO:0008235	1	0.327718	0	13	metalloexopeptidase activity	MF
GO:0008238	1	0.357105	0	12	exopeptidase activity	MF
GO:0008239	1	0.77314	0	3	dipeptidyl-peptidase activity	MF
GO:0008240	1	0.597691	0	6	tripeptidyl-peptidase activity	MF
GO:0008241	1	0.597691	0	6	peptidyl-dipeptidase activity	MF
GO:0008247	1	0.842383	0	2	1-alkyl-2-acetylglycerophosphocholine esterase complex	CC
GO:0008251	1	0.77314	0	3	tRNA-specific adenosine deaminase activity	MF
GO:0008253	1	0.597691	0	6	5'-nucleotidase activity	MF
GO:0008254	1	0.917819	0	1	3'-nucleotidase activity	MF
GO:0008255	1	0.917819	0	1	ecdysis-triggering hormone activity	MF
GO:0008261	1	0.842383	0	2	allatostatin receptor activity	MF
GO:0008263	1	0.917819	0	1	pyrimidine-specific mismatch base pair DNA N-glycosylase activity	MF
GO:0008265	1	0.917819	0	1	Mo-molybdopterin cofactor sulfurase activity	MF
GO:0008271	1	0.357105	0	12	secondary active sulfate transmembrane transporter activity	MF
GO:0008272	1	0.389123	0	11	sulfate transport	BP
GO:0008273	1	0.77314	0	3	calcium, potassium:sodium antiporter activity	MF
GO:0008274	1	0.917819	0	1	gamma-tubulin ring complex	CC
GO:0008275	1	0.842383	0	2	gamma-tubulin small complex	CC
GO:0008276	1	0.300746	0	14	protein methyltransferase activity	MF
GO:0008278	1	0.842383	0	2	cohesin complex	CC
GO:0008280	1	0.917819	0	1	NA	NA
GO:0008282	1	0.917819	0	1	inward rectifying potassium channel	CC
GO:0008291	1	0.327718	0	13	acetylcholine metabolic process	BP
GO:0008292	1	0.709581	0	4	acetylcholine biosynthetic process	BP
GO:0008295	1	0.842383	0	2	spermidine biosynthetic process	BP
GO:0008296	1	0.77314	0	3	3'-5'-exodeoxyribonuclease activity	MF
GO:0008300	1	0.842383	0	2	isoprenoid catabolic process	BP
GO:0008302	1	0.709581	0	4	female germline ring canal formation, actin assembly	BP
GO:0008303	1	0.77314	0	3	caspase complex	CC
GO:0008308	1	0.842383	0	2	voltage-gated anion channel activity	MF
GO:0008310	1	0.709581	0	4	single-stranded DNA 3'-5' exodeoxyribonuclease activity	MF
GO:0008311	1	0.709581	0	4	double-stranded DNA 3'-5' exodeoxyribonuclease activity	MF
GO:0008314	1	0.917819	0	1	gurken signaling pathway	BP
GO:0008315	1	0.709581	0	4	G2/MI transition of meiotic cell cycle	BP
GO:0008321	1	0.917819	0	1	Ral guanyl-nucleotide exchange factor activity	MF
GO:0008324	1	0.253272	0	16	cation transmembrane transporter activity	MF
GO:0008327	1	0.548539	0	7	methyl-CpG binding	MF
GO:0008328	1	0.503424	0	8	ionotropic glutamate receptor complex	CC
GO:0008330	1	0.77314	0	3	protein tyrosine/threonine phosphatase activity	MF
GO:0008331	1	0.709581	0	4	high voltage-gated calcium channel activity	MF
GO:0008332	1	0.651241	0	5	low voltage-gated calcium channel activity	MF
GO:0008335	1	0.917819	0	1	female germline ring canal stabilization	BP
GO:0008349	1	0.917819	0	1	MAP kinase kinase kinase kinase activity	MF
GO:0008352	1	0.917819	0	1	katanin complex	CC
GO:0008365	1	0.917819	0	1	adult chitin-based cuticle development	BP
GO:0008373	1	0.917819	0	1	sialyltransferase activity	MF
GO:0008374	1	0.503424	0	8	O-acyltransferase activity	MF
GO:0008376	1	0.709581	0	4	acetylgalactosaminyltransferase activity	MF
GO:0008377	1	0.548539	0	7	light-induced release of internally sequestered calcium ion	BP
GO:0008379	1	0.651241	0	5	thioredoxin peroxidase activity	MF
GO:0008381	1	0.77314	0	3	mechanosensitive ion channel activity	MF
GO:0008384	1	0.709581	0	4	IkappaB kinase activity	MF
GO:0008385	1	0.327718	0	13	IkappaB kinase complex	CC
GO:0008395	1	0.651241	0	5	steroid hydroxylase activity	MF
GO:0008404	1	0.917819	0	1	arachidonic acid 14,15-epoxygenase activity	MF
GO:0008405	1	0.917819	0	1	arachidonic acid 11,12-epoxygenase activity	MF
GO:0008410	1	0.917819	0	1	CoA-transferase activity	MF
GO:0008412	1	0.917819	0	1	4-hydroxybenzoate octaprenyltransferase activity	MF
GO:0008417	1	0.651241	0	5	fucosyltransferase activity	MF
GO:0008418	1	0.917819	0	1	protein-N-terminal asparagine amidohydrolase activity	MF
GO:0008419	1	0.917819	0	1	RNA lariat debranching enzyme activity	MF
GO:0008424	1	0.917819	0	1	glycoprotein 6-alpha-L-fucosyltransferase activity	MF
GO:0008425	1	0.917819	0	1	2-polyprenyl-6-methoxy-1,4-benzoquinone methyltransferase activity	MF
GO:0008426	1	0.842383	0	2	protein kinase C inhibitor activity	MF
GO:0008427	1	0.597691	0	6	calcium-dependent protein kinase inhibitor activity	MF
GO:0008428	1	0.917819	0	1	ribonuclease inhibitor activity	MF
GO:0008429	1	0.389123	0	11	phosphatidylethanolamine binding	MF
GO:0008430	1	0.462015	0	9	selenium binding	MF
GO:0008431	1	0.709581	0	4	vitamin E binding	MF
GO:0008434	1	0.917819	0	1	calcitriol receptor activity	MF
GO:0008440	1	0.77314	0	3	inositol-1,4,5-trisphosphate 3-kinase activity	MF
GO:0008441	1	0.917819	0	1	3'(2'),5'-bisphosphate nucleotidase activity	MF
GO:0008442	1	0.917819	0	1	3-hydroxyisobutyrate dehydrogenase activity	MF
GO:0008445	1	0.842383	0	2	D-aspartate oxidase activity	MF
GO:0008446	1	0.917819	0	1	GDP-mannose 4,6-dehydratase activity	MF
GO:0008448	1	0.917819	0	1	N-acetylglucosamine-6-phosphate deacetylase activity	MF
GO:0008449	1	0.842383	0	2	N-acetylglucosamine-6-sulfatase activity	MF
GO:0008452	1	0.917819	0	1	RNA ligase activity	MF
GO:0008453	1	0.709581	0	4	alanine-glyoxylate transaminase activity	MF
GO:0008454	1	0.917819	0	1	alpha-1,3-mannosylglycoprotein 4-beta-N-acetylglucosaminyltransferase activity	MF
GO:0008455	1	0.917819	0	1	alpha-1,6-mannosylglycoprotein 2-beta-N-acetylglucosaminyltransferase activity	MF
GO:0008456	1	0.77314	0	3	alpha-N-acetylgalactosaminidase activity	MF
GO:0008465	1	0.842383	0	2	glycerate dehydrogenase activity	MF
GO:0008466	1	0.917819	0	1	glycogenin glucosyltransferase activity	MF
GO:0008467	1	0.842383	0	2	[heparan sulfate]-glucosamine 3-sulfotransferase 1 activity	MF
GO:0008469	1	0.917819	0	1	histone-arginine N-methyltransferase activity	MF
GO:0008470	1	0.917819	0	1	isovaleryl-CoA dehydrogenase activity	MF
GO:0008474	1	0.77314	0	3	palmitoyl-(protein) hydrolase activity	MF
GO:0008475	1	0.917819	0	1	procollagen-lysine 5-dioxygenase activity	MF
GO:0008476	1	0.917819	0	1	protein-tyrosine sulfotransferase activity	MF
GO:0008479	1	0.709581	0	4	queuine tRNA-ribosyltransferase activity	MF
GO:0008480	1	0.917819	0	1	sarcosine dehydrogenase activity	MF
GO:0008481	1	0.917819	0	1	sphinganine kinase activity	MF
GO:0008482	1	0.917819	0	1	sulfite oxidase activity	MF
GO:0008483	1	0.503424	0	8	transaminase activity	MF
GO:0008486	1	0.917819	0	1	diphosphoinositol-polyphosphate diphosphatase activity	MF
GO:0008488	1	0.917819	0	1	gamma-glutamyl carboxylase activity	MF
GO:0008503	1	0.842383	0	2	benzodiazepine receptor activity	MF
GO:0008504	1	0.462015	0	9	monoamine transmembrane transporter activity	MF
GO:0008507	1	0.77314	0	3	sodium:iodide symporter activity	MF
GO:0008509	1	0.357105	0	12	anion transmembrane transporter activity	MF
GO:0008510	1	0.77314	0	3	sodium:bicarbonate symporter activity	MF
GO:0008511	1	0.77314	0	3	sodium:potassium:chloride symporter activity	MF
GO:0008517	1	0.917819	0	1	folic acid transmembrane transporter activity	MF
GO:0008518	1	0.842383	0	2	folate:anion antiporter activity	MF
GO:0008519	1	0.253272	0	16	ammonium transmembrane transporter activity	MF
GO:0008521	1	0.917819	0	1	acetyl-CoA transmembrane transporter activity	MF
GO:0008527	1	0.275992	0	15	taste receptor activity	MF
GO:0008531	1	0.842383	0	2	riboflavin kinase activity	MF
GO:0008537	1	0.77314	0	3	proteasome activator complex	CC
GO:0008545	1	0.842383	0	2	JUN kinase kinase activity	MF
GO:0008559	1	0.597691	0	6	xenobiotic transmembrane transporting ATPase activity	MF
GO:0008579	1	0.709581	0	4	JUN kinase phosphatase activity	MF
GO:0008583	1	0.917819	0	1	mystery cell differentiation	BP
GO:0008591	1	0.917819	0	1	regulation of Wnt signaling pathway, calcium modulating pathway	BP
GO:0008592	1	0.651241	0	5	regulation of Toll signaling pathway	BP
GO:0008594	1	0.300746	0	14	photoreceptor cell morphogenesis	BP
GO:0008601	1	0.842383	0	2	NA	NA
GO:0008607	1	0.917819	0	1	phosphorylase kinase regulator activity	MF
GO:0008608	1	0.651241	0	5	attachment of spindle microtubules to kinetochore	BP
GO:0008609	1	0.917819	0	1	alkylglycerone-phosphate synthase activity	MF
GO:0008612	1	0.77314	0	3	peptidyl-lysine modification to peptidyl-hypusine	BP
GO:0008613	1	0.917819	0	1	diuretic hormone activity	MF
GO:0008615	1	0.842383	0	2	pyridoxine biosynthetic process	BP
GO:0008616	1	0.709581	0	4	queuosine biosynthetic process	BP
GO:0008622	1	0.77314	0	3	epsilon DNA polymerase complex	CC
GO:0008625	1	0.548539	0	7	extrinsic apoptotic signaling pathway via death domain receptors	BP
GO:0008626	1	0.917819	0	1	granzyme-mediated apoptotic signaling pathway	BP
GO:0008635	1	0.917819	0	1	activation of cysteine-type endopeptidase activity involved in apoptotic process by cytochrome c	BP
GO:0008645	1	0.19572	0	19	hexose transmembrane transport	BP
GO:0008649	1	0.389123	0	11	rRNA methyltransferase activity	MF
GO:0008650	1	0.77314	0	3	rRNA (uridine-2'-O-)-methyltransferase activity	MF
GO:0008652	1	0.503424	0	8	cellular amino acid biosynthetic process	BP
GO:0008653	1	0.917819	0	1	lipopolysaccharide metabolic process	BP
GO:0008656	1	0.77314	0	3	cysteine-type endopeptidase activator activity involved in apoptotic process	MF
GO:0008665	1	0.917819	0	1	NA	NA
GO:0008677	1	0.917819	0	1	2-dehydropantoate 2-reductase activity	MF
GO:0008679	1	0.917819	0	1	2-hydroxy-3-oxopropionate reductase activity	MF
GO:0008728	1	0.917819	0	1	GTP diphosphokinase activity	MF
GO:0008732	1	0.917819	0	1	L-allo-threonine aldolase activity	MF
GO:0008745	1	0.597691	0	6	N-acetylmuramoyl-L-alanine amidase activity	MF
GO:0008746	1	0.917819	0	1	NAD(P)+ transhydrogenase activity	MF
GO:0008750	1	0.917819	0	1	NAD(P)+ transhydrogenase (AB-specific) activity	MF
GO:0008768	1	0.917819	0	1	UDP-sugar diphosphatase activity	MF
GO:0008784	1	0.917819	0	1	alanine racemase activity	MF
GO:0008785	1	0.842383	0	2	alkyl hydroperoxide reductase activity	MF
GO:0008788	1	0.917819	0	1	alpha,alpha-phosphotrehalase activity	MF
GO:0008792	1	0.917819	0	1	arginine decarboxylase activity	MF
GO:0008794	1	0.917819	0	1	arsenate reductase (glutaredoxin) activity	MF
GO:0008795	1	0.917819	0	1	NAD+ synthase activity	MF
GO:0008798	1	0.77314	0	3	beta-aspartyl-peptidase activity	MF
GO:0008802	1	0.917819	0	1	betaine-aldehyde dehydrogenase activity	MF
GO:0008808	1	0.917819	0	1	cardiolipin synthase activity	MF
GO:0008809	1	0.917819	0	1	carnitine racemase activity	MF
GO:0008821	1	0.917819	0	1	crossover junction endodeoxyribonuclease activity	MF
GO:0008841	1	0.917819	0	1	dihydrofolate synthase activity	MF
GO:0008843	1	0.357105	0	12	endochitinase activity	MF
GO:0008865	1	0.917819	0	1	fructokinase activity	MF
GO:0008874	1	0.917819	0	1	gluconate 5-dehydrogenase activity	MF
GO:0008887	1	0.917819	0	1	glycerate kinase activity	MF
GO:0008889	1	0.917819	0	1	glycerophosphodiester phosphodiesterase activity	MF
GO:0008891	1	0.917819	0	1	glycolate oxidase activity	MF
GO:0008893	1	0.917819	0	1	guanosine-3',5'-bis(diphosphate) 3'-diphosphatase activity	MF
GO:0008898	1	0.917819	0	1	S-adenosylmethionine-homocysteine S-methyltransferase activity	MF
GO:0008903	1	0.917819	0	1	hydroxypyruvate isomerase activity	MF
GO:0008905	1	0.917819	0	1	mannose-phosphate guanylyltransferase activity	MF
GO:0008934	1	0.842383	0	2	inositol monophosphate 1-phosphatase activity	MF
GO:0008940	1	0.842383	0	2	nitrate reductase activity	MF
GO:0008946	1	0.917819	0	1	oligonucleotidase activity	MF
GO:0008948	1	0.842383	0	2	oxaloacetate decarboxylase activity	MF
GO:0008949	1	0.917819	0	1	oxalyl-CoA decarboxylase activity	MF
GO:0008951	1	0.842383	0	2	palmitoleoyl [acyl-carrier-protein]-dependent acyltransferase activity	MF
GO:0008955	1	0.917819	0	1	peptidoglycan glycosyltransferase activity	MF
GO:0008962	1	0.917819	0	1	phosphatidylglycerophosphatase activity	MF
GO:0008967	1	0.842383	0	2	phosphoglycolate phosphatase activity	MF
GO:0008969	1	0.917819	0	1	NA	NA
GO:0008970	1	0.77314	0	3	phospholipase A1 activity	MF
GO:0008973	1	0.917819	0	1	phosphopentomutase activity	MF
GO:0008988	1	0.842383	0	2	rRNA (adenine-N6-)-methyltransferase activity	MF
GO:0008995	1	0.917819	0	1	ribonuclease E activity	MF
GO:0009008	1	0.917819	0	1	DNA-methyltransferase activity	MF
GO:0009013	1	0.917819	0	1	succinate-semialdehyde dehydrogenase [NAD(P)+] activity	MF
GO:0009019	1	0.77314	0	3	tRNA (guanine-N1-)-methyltransferase activity	MF
GO:0009032	1	0.842383	0	2	thymidine phosphorylase activity	MF
GO:0009036	1	0.917819	0	1	type II site-specific deoxyribonuclease activity	MF
GO:0009041	1	0.651241	0	5	uridylate kinase activity	MF
GO:0009047	1	0.917819	0	1	dosage compensation by hyperactivation of X chromosome	BP
GO:0009051	1	0.77314	0	3	pentose-phosphate shunt, oxidative branch	BP
GO:0009052	1	0.651241	0	5	pentose-phosphate shunt, non-oxidative branch	BP
GO:0009056	1	0.179601	0	20	catabolic process	BP
GO:0009057	1	0.503424	0	8	macromolecule catabolic process	BP
GO:0009059	1	0.462015	0	9	macromolecule biosynthetic process	BP
GO:0009063	1	0.917819	0	1	cellular amino acid catabolic process	BP
GO:0009065	1	0.842383	0	2	glutamine family amino acid catabolic process	BP
GO:0009066	1	0.917819	0	1	aspartate family amino acid metabolic process	BP
GO:0009070	1	0.842383	0	2	serine family amino acid biosynthetic process	BP
GO:0009072	1	0.597691	0	6	aromatic amino acid family metabolic process	BP
GO:0009073	1	0.917819	0	1	aromatic amino acid family biosynthetic process	BP
GO:0009081	1	0.917819	0	1	branched-chain amino acid metabolic process	BP
GO:0009082	1	0.842383	0	2	branched-chain amino acid biosynthetic process	BP
GO:0009083	1	0.77314	0	3	branched-chain amino acid catabolic process	BP
GO:0009085	1	0.77314	0	3	lysine biosynthetic process	BP
GO:0009086	1	0.77314	0	3	methionine biosynthetic process	BP
GO:0009095	1	0.917819	0	1	aromatic amino acid family biosynthetic process, prephenate pathway	BP
GO:0009100	1	0.462015	0	9	glycoprotein metabolic process	BP
GO:0009101	1	0.77314	0	3	glycoprotein biosynthetic process	BP
GO:0009102	1	0.917819	0	1	biotin biosynthetic process	BP
GO:0009103	1	0.842383	0	2	lipopolysaccharide biosynthetic process	BP
GO:0009108	1	0.842383	0	2	coenzyme biosynthetic process	BP
GO:0009115	1	0.77314	0	3	xanthine catabolic process	BP
GO:0009117	1	0.503424	0	8	nucleotide metabolic process	BP
GO:0009141	1	0.917819	0	1	nucleoside triphosphate metabolic process	BP
GO:0009142	1	0.709581	0	4	nucleoside triphosphate biosynthetic process	BP
GO:0009143	1	0.917819	0	1	nucleoside triphosphate catabolic process	BP
GO:0009150	1	0.77314	0	3	purine ribonucleotide metabolic process	BP
GO:0009151	1	0.842383	0	2	purine deoxyribonucleotide metabolic process	BP
GO:0009154	1	0.709581	0	4	purine ribonucleotide catabolic process	BP
GO:0009155	1	0.917819	0	1	purine deoxyribonucleotide catabolic process	BP
GO:0009156	1	0.842383	0	2	ribonucleoside monophosphate biosynthetic process	BP
[truncated: 14,010 more rows]
