# Supplementary material for: Superior target genes and pathways for RNAi‐mediated pest control revealed by genome‐wide analysis in the beetle Tribolium castaneum
Source: Pest Manag Sci. 2024 Nov 5;81(2):1026–36. doi: 10.1002/ps.8505 (PMC11716340; doi:10.1002/ps.8505)
Supplement: Supplementary file 7 — Table S6. Lethality results of the primary screen for all genes. [file PS-81-1026-s003.xlsx]

## Sheet: all_ibs
Original data of the primary screens - fused from 2 different screening phases and two different screens (larval injection vs. pupal injection)
				Primary Screen phases
iBeetle ID	larval death rate 11 days after injection (Number of injected larvae: 10)	larval death rate 22 days after injection (same experiment)	pupal death rate 11 days after injection (Number of injected pupae: 10)	Two screens were performed: injection into larvae or into pupae. The screens were performed in two different phases (different funding and minor modifications of the procedures).
	11 days after larval injection	22 days after larval injection	11 days after pupal injection
iB	dali11	dali22	dapi11	phase
iB_00002	20	20	10	I
iB_00003	0	50	10	I
iB_00004	100	100	80	I
iB_00005	90	100	10	I
iB_00006	80	100	0	I
iB_00007	10	100	40	I
iB_00008	10	100	30	I
iB_00009	20	30	10	I
iB_00010	100	100	50	I
iB_00011	100	100	100	I
iB_00012	10	30	50	I
iB_00014	0	100	50	I
iB_00015	50	100	10	I
iB_00016	0	0	20	I
iB_00017	30	90	30	I
iB_00018	0	0	100	I
iB_00019	10	10	100	I
iB_00020	0	10	0	I
iB_00021	30	30	0	I
iB_00022	20	100	0	I
iB_00023	30	100	30	I
iB_00024	0	0	50	I
iB_00025	20	80	40	I
iB_00026	100	100	100	I
iB_00027	10	10	30	I
iB_00028	80	100	40	I
iB_00029	100	100	30	I
iB_00030	0	20	0	I
iB_00031	100	100	100	I
iB_00032	100	100	40	I
iB_00033	0	0	0	I
iB_00034	10	20	10	I
iB_00035	90	90	40	I
iB_00036	10	10	100	I
iB_00037	20	100	20	I
iB_00038	10	60	20	I
iB_00039	100	100	60	I
iB_00040	40	50	10	I
iB_00041	10	10	30	I
iB_00042	0	10	20	I
iB_00043	0	10	20	I
iB_00044	90	100	10	I
iB_00045	0	10	20	I
iB_00046	0	0	40	I
iB_00047	60	100	20	I
iB_00048	10	20	20	I
iB_00049	10	10	0	I
iB_00050	100	100	10	I
iB_00051	0	0	60	I
iB_00052	0	10	20	I
iB_00053	100	100	100	I
iB_00054	70	100	20	I
iB_00055	100	100	100	I
iB_00056	20	20	10	I
iB_00057	0	10	40	I
iB_00058	10	10	0	I
iB_00060	20	20	10	I
iB_00061	10	10	30	I
iB_00062	90	100	70	I
iB_00063	100	100	100	I
iB_00064	0	0	10	I
iB_00065	0	0	50	I
iB_00066	20	20	40	I
iB_00067	10	100	0	I
iB_00068	0	10	30	I
iB_00069	10	60	0	I
iB_00070	10	10	0	I
iB_00072	20	30	10	I
iB_00073	0	0	30	I
iB_00074	0	62.5	0	I
iB_00075	0	0	10	I
iB_00076	20	20	30	I
iB_00077	20	20	0	I
iB_00078	20	20	70	I
iB_00080	80	100	60	I
iB_00081	0	0	30	I
iB_00082	60	100	10	I
iB_00083	0	100	0	I
iB_00084	10	10	20	I
iB_00085	0	30	20	I
iB_00086	0	10	0	I
iB_00087	0	10	0	I
iB_00088	0	62.5	50	I
iB_00089	10	20	20	I
iB_00090	0	10	30	I
iB_00091	10	50	20	I
iB_00092	20	20	10	I
iB_00093	60	100	80	I
iB_00094	11.11	11.11	20	I
iB_00095	10	10	20	I
iB_00096	10	10	20	I
iB_00097	0	0	60	I
iB_00098	100	100	20	I
iB_00099	40	100	10	I
iB_00100	20	20	30	I
iB_00101	30	100	20	I
iB_00102	0	0	40	I
iB_00103	20	20	30	I
iB_00104	10	10	20	I
iB_00105	50		0	II
iB_00106	80	100	60	I
iB_00107	50	80	70	I
iB_00108	20	20	0	I
iB_00109	20	20	60	I
iB_00110	20	20	10	I
iB_00111	10	10	0	I
iB_00112	30	30	20	I
iB_00113	20	20	40	I
iB_00114	10	20	20	I
iB_00115	0	0	30	I
iB_00116	0	0	40	I
iB_00117	10	10	40	I
iB_00118	10	10	10	I
iB_00119	70	100	60	I
iB_00120	0	0	40	I
iB_00121	0	0	30	I
iB_00122	10	90	100	I
iB_00123	70	100	20	I
iB_00124	30	85.71	30	I
iB_00125	80	100	100	I
iB_00126	30	30	30	I
iB_00127	60		20	II
iB_00128	10	10	20	I
iB_00129	20	20	50	I
iB_00130	20	20	20	I
iB_00131	10	10	40	I
iB_00132	0	0	20	I
iB_00133	10	100	50	I
iB_00134	33.33	33.33	20	I
iB_00137	20	50	20	I
iB_00138	11.11	11.11	30	I
iB_00139	0	0	40	I
iB_00140	0	10	20	I
iB_00141	100	100	100	I
iB_00142	11.11	11.11	30	I
iB_00143	30	60	40	I
iB_00144	10	100	30	I
iB_00145	22.22	22.22	30	I
iB_00146	90	90	40	I
iB_00147	10	10	60	I
iB_00148	100	100	100	I
iB_00149	60		40	II
iB_00151	30	30	20	I
iB_00152	0	10	30	I
iB_00153	0	0	60	I
iB_00154	40		20	II
iB_00155	11.11	11.11	40	I
iB_00156	30	42.86	30	I
iB_00157	20	100	20	I
iB_00158	10	10	30	I
iB_00159	40	100	40	I
iB_00160	60		30	II
iB_00163	0	0	60	I
iB_00164	20	100	30	I
iB_00165	77.78	100	60	I
iB_00166	30	88.89	40	I
iB_00167	70	100	20	I
iB_00168	0	0	40	I
iB_00169	0	90	20	I
iB_00170	37.5	100	10	I
iB_00171	10	10	40	I
iB_00172	20	20	20	I
iB_00173	0	0	20	I
iB_00174	0	0	20	I
iB_00176	10	30	20	I
iB_00177	0	0	10	I
iB_00178	10	42.86	40	I
iB_00179	10	10	40	I
iB_00180	0	20	60	I
iB_00181	100	100	20	I
iB_00182	0	10	50	I
iB_00183	10	10	20	I
iB_00184	40		50	II
iB_00185	30	30	30	I
iB_00186	30	100	40	I
iB_00187	30	30	50	I
iB_00188	20	80	20	I
iB_00189	10	40	40	I
iB_00193	0	10	30	I
iB_00194	0	0	40	I
iB_00195	10	20	40	I
iB_00196	25	100	50	I
iB_00197	20	20	50	I
iB_00198	20	20	40	I
iB_00199	30	50	10	I
iB_00200	20	30	0	I
iB_00201	40		100	II
iB_00202	77.78	100	100	I
iB_00203	60	100	40	I
iB_00204	10	10	40	I
iB_00205	60		20	II
iB_00206	11.11	11.11	20	I
iB_00207	0	11.11	40	I
iB_00208	0	20	20	I
iB_00209	60	60	50	I
iB_00210	30	30	10	I
iB_00211	10	20	10	I
iB_00212	20	20	0	I
iB_00213	10	66.67	30	I
iB_00214	50		20	II
iB_00215	0	10	50	I
iB_00216	20	40	20	I
iB_00217	20	20	20	I
iB_00218	55.56	100	10	I
iB_00219	40	40	0	I
iB_00220	0	11.11	10	I
iB_00221	10	10	40	I
iB_00222	30	30	0	I
iB_00223	0	10	30	I
iB_00224	40		0	II
iB_00225	20	20	40	I
iB_00226	20	33.33	30	I
iB_00227	10	83.33	40	I
iB_00228	0	30	20	I
iB_00229	10	10	50	I
iB_00230	20	20	30	I
iB_00231	20	20	0	I
iB_00232	0	20	60	I
iB_00233	66.6667		30	II
iB_00234	0	0	40	I
iB_00235	0	10	30	I
iB_00236	0	20	40	I
iB_00237	90	100	100	I
iB_00238	20	20	50	I
iB_00239	0	0	30	I
iB_00240	80	75	70	I
iB_00241	30	30	50	I
iB_00242	40	100	60	I
iB_00243	0	100	50	I
iB_00244	0		0	II
iB_00245	20	20	10	I
iB_00246	70		70	II
iB_00247	11.11	11.11	10	I
iB_00248	0	10	0	I
iB_00250	60	100	100	I
iB_00251	10	20	30	I
iB_00252	50	50	20	I
iB_00253	40	100	100	I
iB_00254	0	0	10	I
iB_00255	0	20	50	I
iB_00256	50	50	50	I
iB_00257	10	66.67	50	I
iB_00258	40	100	10	I
iB_00259	22.22	22.22	40	I
iB_00260	20	30	40	I
iB_00261	30	30	70	I
iB_00262	44.44	44.44	50	I
iB_00263	0	0	40	I
iB_00264	20	30	90	I
iB_00265	50	50	50	I
iB_00266	40	40	70	I
iB_00267	40	40	60	I
iB_00268	90	90	100	I
iB_00270	10	10	20	I
iB_00271	0	20	0	I
iB_00272	0	20	10	I
iB_00273	30	40	20	I
iB_00274	10		0	II
iB_00275	10	10	20	I
iB_00276	11.11	11.11	0	I
iB_00277	50	50	40	I
iB_00278	0	0	60	I
iB_00279	20	20	60	I
iB_00280	10	20	40	I
iB_00281	30	37.5	20	I
iB_00282	10	50	30	I
iB_00283	30		0	II
iB_00284	11.11	44.44	33.33	I
iB_00285	0	0	50	I
iB_00286	30	40	40	I
iB_00287	10		10	II
iB_00288	60		10	II
iB_00289	10	75	40	I
iB_00290	60	100	30	I
iB_00291	20	100	30	I
iB_00292	100		20	II
iB_00293	40		0	II
iB_00295	80	85.71	20	I
iB_00296	20	40	0	I
iB_00297	25	37.5	0	I
iB_00298	10	10	10	I
iB_00299	11.11	22.22	0	I
iB_00300	40	100	30	I
iB_00301	11.11	22.22	20	I
iB_00302	90	100	44.44	I
iB_00303	30	40	10	I
iB_00304	10		0	II
iB_00305	0	0	20	I
iB_00306	20	20	20	I
iB_00308	10	10	30	I
iB_00309	50		0	II
iB_00310	10	10	0	I
iB_00311	0	0	10	I
iB_00312	10	30	10	I
iB_00313	20	20	0	I
iB_00314	30	30	10	I
iB_00315	10	10	0	I
iB_00316	20	100	90	I
iB_00318	30	40	30	I
iB_00319	20	20	10	I
iB_00320	10	100	10	I
iB_00321	60	100	60	I
iB_00322	100	100	100	I
iB_00323	0	10	40	I
iB_00324	10	30	30	I
iB_00325	40	100	40	I
iB_00326	0	10	10	I
iB_00328	20	100	70	I
iB_00329	0	0	10	I
iB_00330	10	10	40	I
iB_00331	50	100	30	I
iB_00332	0	0	60	I
iB_00333	0	10	20	I
iB_00334	0	100	0	I
iB_00335	0		0	II
iB_00336	20	30	20	I
iB_00337	10		10	II
iB_00338	60	100	30	I
iB_00340	0	0	20	I
iB_00341	10	10	10	I
iB_00342	0	0	20	I
iB_00343	10	10	0	I
iB_00344	20	20	10	I
iB_00345	10	20	10	I
iB_00346	20	20	10	I
iB_00347	10	30	20	I
iB_00348	0	0	0	I
iB_00349	20	30	10	I
iB_00351	0	10	30	I
iB_00352	0	0	20	I
iB_00353	0	0	10	I
iB_00354	10	40	10	I
iB_00355	10	10	0	I
iB_00356	100	100	0	I
iB_00358	10	100	0	I
iB_00359	20	20	0	I
iB_00360	0	0	0	I
iB_00361	10	10	30	I
iB_00362	10	100	10	I
iB_00363	20	85.71	0	I
iB_00364	10	10	50	I
iB_00365	0	30	0	I
iB_00366	10	100	0	I
iB_00367	0	100	10	I
iB_00368	30	100	50	I
iB_00369	10	100	20	I
iB_00370	70	100	100	I
iB_00371	10	20	0	I
iB_00372	0	100	0	I
iB_00373	20	90	10	I
iB_00375	30		0	II
iB_00376	60	100	90	I
iB_00377	11.11	100	33.33	I
iB_00378	10	100	10	I
iB_00379	30	100	0	I
iB_00380	10	10	0	I
iB_00381	0	0	10	I
iB_00382	0	0	0	I
iB_00383	0	0	30	I
iB_00384	10	10	10	I
iB_00385	100	100	90	I
iB_00387	10	20	0	I
iB_00388	10	10	20	I
iB_00389	20	0	100	I
iB_00390	25	100	20	I
iB_00391	20	20	0	I
iB_00392	40	40	10	I
iB_00393	10	10	10	I
iB_00394	40	40	30	I
iB_00396	30	30	20	I
iB_00397	100	100	0	I
iB_00398	10	100	30	I
iB_00399	60	100	100	I
iB_00400	10	50	0	I
iB_00401	60		10	II
iB_00402	20	20	10	I
iB_00403	20	100	10	I
iB_00404	100	100	100	I
iB_00405	20	20	30	I
iB_00406	0	20	40	I
iB_00407	10	10	40	I
iB_00408	10	10	10	I
iB_00409	0	0	0	I
iB_00411	100	100	100	I
iB_00412	0	0	20	I
iB_00413	0	100	0	I
iB_00414	10	20	30	I
iB_00415	30	30	20	I
iB_00416	10	10	0	I
iB_00417	30	30	10	I
iB_00418	30	30	20	I
iB_00419	10	30	0	I
iB_00421	0	10	0	I
iB_00423	10	80	0	I
iB_00424	11.11	11.11	20	I
iB_00425	20	20	30	I
iB_00426	10	10	30	I
iB_00427	10	10	0	I
iB_00428	40	50	40	I
iB_00429	10	30	40	I
iB_00430	0	75	0	I
iB_00431	10	10	0	I
iB_00432	20	20	0	I
iB_00433	10	10	10	I
iB_00434	40		30	II
iB_00435	30	30	80	I
iB_00436	30	30	10	I
iB_00437	20		10	II
iB_00438	10	10	30	I
iB_00439	10	10	30	I
iB_00440	50	100	50	I
iB_00441	20	100	30	I
iB_00442	0	0	0	I
iB_00443	10	10	10	I
iB_00444	0	0	10	I
iB_00445	0	100	30	I
iB_00446	0	0	10	I
iB_00447	100	100	0	I
iB_00448	50	100	70	I
iB_00449	0	0	70	I
iB_00450	20	20	10	I
iB_00451	0	0	0	I
iB_00455	30	100	40	I
iB_00456	100	100	10	I
iB_00457	20	20	90	I
iB_00458	20	100	100	I
iB_00459	100	100	10	I
iB_00460	30	100	50	I
iB_00461	60	100	60	I
iB_00462	100	100	100	I
iB_00463	20	100	20	I
iB_00464	10	10	30	I
iB_00465	0	0	10	I
iB_00466	20	40	0	I
iB_00467	100	100	70	I
iB_00468	70	100	40	I
iB_00469	20	40	20	I
iB_00470	0	11.11	0	I
iB_00471	10	20	50	I
iB_00472	100	100	100	I
iB_00473	20	30	20	I
iB_00474	0	0	0	I
iB_00475	60	100	20	I
iB_00476	90	100	90	I
iB_00477	0	0	10	I
iB_00478	0	0	0	I
iB_00479	0	0	40	I
iB_00480	10	10	30	I
iB_00481	10	10	10	I
iB_00482	0	10	30	I
iB_00483	50	90	100	I
iB_00485	0	0	60	I
iB_00486	0	50	60	I
iB_00487	40	100	40	I
iB_00488	80	87.5	20	I
iB_00489	0	100	0	I
iB_00490	20	20	10	I
iB_00491	0	10	20	I
iB_00492	30	30	0	I
iB_00493	40	40	40	I
iB_00494	0	0	20	I
iB_00495	100	100	88.89	I
iB_00496	10	100	40	I
iB_00497	10	100	60	I
iB_00498	0	10	10	I
iB_00499	90	100	30	I
iB_00500	10	10	20	I
iB_00501	100	100	100	I
iB_00502	0	0	0	I
iB_00503	100	100	100	I
iB_00504	20	100	60	I
iB_00505	0	70	30	I
iB_00506	70		40	II
iB_00507	0	70	40	I
iB_00508	0	0	30	I
iB_00510	0	90	20	I
iB_00511	90	100	30	I
iB_00512	100	100	100	I
iB_00513	20	30	20	I
iB_00514	20	100	50	I
iB_00516	10	20	10	I
iB_00517	70		50	II
iB_00518	10	10	20	I
iB_00519	0	20	80	I
iB_00520	20	30	10	I
iB_00521	30	100	30	I
iB_00522	10	30	40	I
iB_00523	10	30	0	I
iB_00525	30	30	0	I
iB_00526	10	10	20	I
iB_00527	10	10	20	I
iB_00528	0	0	10	I
iB_00529	20	50	0	I
iB_00530	60	100	0	I
iB_00531	10	100	20	I
iB_00532	30		40	II
iB_00533	10	10	0	I
iB_00534	40	100	40	I
iB_00535	10	10	0	I
iB_00536	0	0	30	I
iB_00537	10	10	20	I
iB_00538	40	40	20	I
iB_00540	20	70	10	I
iB_00541	10	100	10	I
iB_00542	0	10	0	I
iB_00543	0	0	60	I
iB_00544	10	30	10	I
iB_00545	10	10	20	I
iB_00546	0	0	0	I
iB_00547	20	30	0	I
iB_00548	70	100	50	I
iB_00549	40	80	30	I
iB_00551	0	0	20	I
iB_00552	50	90	30	I
iB_00553	30	30	10	I
iB_00555	50	88.89	10	I
iB_00556	0	10	10	I
iB_00557	0	100	10	I
iB_00558	0	0	20	I
iB_00559	0	20	20	I
iB_00560	100	100	90	I
iB_00561	10	10	0	I
iB_00562	0	0	0	I
iB_00563	100	100	70	I
iB_00564	10	10	0	I
iB_00565	20	20	0	I
iB_00566	10	30	10	I
iB_00567	0	20	10	I
iB_00568	0	10	0	I
iB_00569	0	0	20	I
iB_00570	10	10	40	I
iB_00571	20	30	40	I
iB_00572	10	60	10	I
iB_00573	60	100	50	I
iB_00574	10	10	20	I
iB_00575	50	100	90	I
iB_00576	10	10	10	I
iB_00577	30	30	0	I
iB_00578	20	20	40	I
iB_00579	10	50	40	I
iB_00580	0	20	10	I
iB_00581	0	30	40	I
iB_00582	10	20	0	I
iB_00583	20	40	10	I
iB_00584	0	20	30	I
iB_00585	10	88.89	50	I
iB_00586	55.5556		50	II
iB_00587	10	10	20	I
iB_00588	70	100	40	I
iB_00589	20	100	10	I
iB_00590	30	30	20	I
iB_00591	10	30	0	I
iB_00592	0	90	30	I
iB_00593	0	10	70	I
iB_00594	0	10	30	I
iB_00595	10	60	40	I
iB_00596	30	40	0	I
iB_00597	20	30	10	I
iB_00598	70	100	10	I
iB_00599	0	10	10	I
iB_00600	0	100	0	I
iB_00601	20	100	30	I
iB_00602	10	10	40	I
iB_00603	100	100	50	I
iB_00604	10	10	20	I
iB_00606	100	100	100	I
iB_00607	100	100	100	I
iB_00608	10	30	60	I
iB_00610	100	100	100	I
iB_00611	10	10	10	I
iB_00612	0	10	10	I
iB_00613	70	100	50	I
iB_00614	10	50	30	I
iB_00615	10	10	10	I
iB_00616	0	0	0	I
iB_00617	60	100	70	I
iB_00618	10	50	50	I
iB_00619	30	40	50	I
iB_00620	50	100	100	I
iB_00621	100	100	100	I
iB_00622	0	20	10	I
iB_00623	50	100	60	I
iB_00625	10	30	10	I
iB_00627	0	0	30	I
iB_00628	10	70	50	I
iB_00629	0	40	60	I
iB_00630	0	10	0	I
iB_00631	0	30	0	I
iB_00632	0	10	0	I
iB_00633	0	30	0	I
iB_00634	0	10	0	I
iB_00635	10	20	10	I
iB_00636	10		10	II
iB_00638	0	100	10	I
iB_00639	10	20	20	I
iB_00640	60	90	0	I
iB_00641	20	40	10	I
iB_00642	0	20	0	I
iB_00643	0	10	0	I
iB_00644	20	20	40	I
iB_00645	20	30	10	I
iB_00646	0	0	10	I
iB_00647	40	100	60	I
iB_00648	0	20	0	I
iB_00649	20	20	70	I
iB_00650	0	10	10	I
iB_00651	30	40	10	I
iB_00653	10	40	10	I
iB_00654	0	10	10	I
iB_00655	100	100	100	I
iB_00656	0	0	30	I
iB_00657	10	10	40	I
iB_00658	10	10	40	I
iB_00659	40	50	0	I
iB_00661	0	70	10	I
iB_00662	60	100	20	I
iB_00663	20	30	0	I
iB_00664	10	10	10	I
iB_00665	10	20	10	I
iB_00666	0	100	20	I
iB_00667	10	10	40	I
iB_00668	0	0	20	I
iB_00669	10	10	70	I
iB_00670	20	100	40	I
iB_00671	20	80	70	I
iB_00672	20		0	II
iB_00673	0	10	10	I
iB_00674	80	100	0	I
iB_00675	10	40	10	I
iB_00676	10	10	20	I
iB_00677	50	100	30	I
iB_00678	50	50	30	I
iB_00679	0	100	20	I
iB_00680	20	20	80	I
iB_00681	20	20	60	I
iB_00682	10	90	100	I
iB_00683	20	30	40	I
iB_00684	0	10	10	I
iB_00685	10	100	10	I
iB_00686	100	100	90	I
iB_00687	0	40	0	I
iB_00688	90	100	90	I
iB_00689	10	10	30	I
iB_00690	20	20	30	I
iB_00691	20	30	20	I
iB_00692	10	10	0	I
iB_00693	10	10	10	I
iB_00694	10	10	20	I
iB_00695	70	100	70	I
iB_00696	10	100	80	I
iB_00697	0	30	10	I
iB_00700	30		100	II
iB_00701	40		30	II
iB_00702	20	70	40	I
iB_00703	30		0	II
iB_00704	100	100	50	I
iB_00705	10	100	40	I
iB_00706	0	0	40	I
iB_00707	40		0	II
iB_00708	20	20	40	I
iB_00709	10	20	10	I
iB_00710	50		20	II
iB_00711	0	0	40	I
iB_00712	10	10	30	I
iB_00714	10	75	20	I
iB_00715	0	10	30	I
iB_00718	10	10	30	I
iB_00719	30	30	40	I
iB_00720	20	20	30	I
iB_00721	0	30	10	I
iB_00722	100	100	100	I
iB_00723	10	10	0	I
iB_00724	0	0	10	I
iB_00725	10	40	60	I
iB_00726	20		0	II
iB_00727	0		0	II
iB_00728	0	10	20	I
iB_00729	30	90	50	I
iB_00730	10	100	30	I
iB_00731	100	100	100	I
iB_00732	30		33.33	II
iB_00733	40	100	0	I
iB_00734	20	100	20	I
iB_00735	0	0	30	I
iB_00736	0	0	20	I
iB_00737	0	10	30	I
iB_00739	20	100	100	I
iB_00740	0	20	30	I
iB_00741	30		0	II
iB_00742	10	10	20	I
iB_00743	100	100	40	I
iB_00744	20	20	30	I
iB_00745	10	20	20	I
iB_00746	10	10	10	I
iB_00747	10	10	30	I
iB_00750	50		0	II
iB_00751	20	20	30	I
iB_00752	20	20	10	I
iB_00753	100	100	100	I
iB_00754	10	70	0	I
iB_00755	40	100	40	I
iB_00756	20	20	10	I
iB_00757	20	100	40	I
iB_00758	0	0	50	I
iB_00759	60	100	90	I
iB_00760	10		50	II
iB_00761	40	40	20	I
iB_00762	100	100	90	I
iB_00763	0	10	20	I
iB_00764	20	30	30	I
iB_00765	10	20	20	I
iB_00766	20	20	30	I
iB_00767	20	20	20	I
iB_00769	40	100	30	I
iB_00770	10	10	10	I
iB_00771	0	0	10	I
iB_00772	0	10	30	I
iB_00773	30	30	20	I
iB_00774	0	11.11	20	I
iB_00775	10	60	60	I
iB_00776	10	10	20	I
iB_00778	0	0	20	I
iB_00779	10	10	0	I
iB_00780	100	100	100	I
iB_00781	0	0	20	I
iB_00782	30	30	0	I
iB_00783	0	10	10	I
iB_00784	60	100	60	I
iB_00785	10		20	II
iB_00786	80	100	60	I
iB_00787	10	20	0	I
iB_00788	100	100	100	I
iB_00789	30	30	40	I
iB_00791	50	100	100	I
iB_00792	0	10	20	I
iB_00793	0	0	0	I
iB_00794	10	100	10	I
iB_00795	0	20	0	I
iB_00796	70	100	20	I
iB_00797	10	100	0	I
iB_00798	30	30	0	I
iB_00799	0	0	10	I
iB_00800	20	100	70	I
iB_00801	30	30	0	I
iB_00802	100	100	50	I
iB_00803	10	20	10	I
iB_00804	30	100	50	I
iB_00806	30	30	30	I
iB_00807	60	100	100	I
iB_00808	50	100	0	I
iB_00809	50	70	10	I
iB_00810	40	40	30	I
iB_00811	0		0	II
iB_00812	20	100	30	I
iB_00813	0	100	50	I
iB_00814	10		10	II
iB_00815	10	10	30	I
iB_00816	0	0	0	I
iB_00817	80	100	70	I
iB_00818	30	30	0	I
iB_00819	50	70	30	I
iB_00820	50	50	10	I
iB_00821	100	100	0	I
iB_00822	70	100	90	I
iB_00823	100	100	90	I
iB_00824	20	30	50	I
iB_00825	100	100	100	I
iB_00826	20	100	0	I
iB_00827	0	87.5	30	I
iB_00828	30	100	0	I
iB_00829	0	0	0	I
iB_00830	10	30	0	I
iB_00831	20	40	10	I
iB_00832	40	90	0	I
iB_00833	20	30	0	I
iB_00834	50	70	0	I
iB_00835	10	10	0	I
iB_00836	0	0	70	I
iB_00837	10	20	0	I
iB_00838	10	10	40	I
iB_00841	30	30	10	I
iB_00842	30		20	II
iB_00843	20		0	II
iB_00844	20	20	30	I
iB_00845	60	100	90	I
iB_00846	40	50	10	I
iB_00847	10	30	30	I
iB_00848	10	10	70	I
iB_00849	50	100	100	I
iB_00850	0	0	10	I
iB_00851	0	0	10	I
iB_00853	10	10	30	I
iB_00854	40		50	II
iB_00855	0	0	50	I
iB_00856	30	40	30	I
iB_00857	30		0	II
iB_00858	10		0	II
iB_00859	40	60	20	I
iB_00860	50	60	0	I
iB_00861	10	10	10	I
iB_00862	0	0	20	I
iB_00863	20	20	30	I
iB_00864	10	80	20	I
iB_00865	0	0	20	I
iB_00867	60	100	90	I
iB_00868	50	90	0	I
iB_00869	100	100	10	I
iB_00870	30	80	10	I
iB_00871	30	30	20	I
iB_00872	30	30	40	I
iB_00873	90	100	90	I
iB_00874	70	100	20	I
iB_00875	0	10	10	I
iB_00877	10	20	0	I
iB_00880	10		10	II
iB_00881	100	100	10	I
iB_00883	50		50	II
iB_00884	10	10	50	I
iB_00885	30	40	50	I
iB_00886	20	90	20	I
iB_00887	0	0	50	I
iB_00888	0	0	0	I
iB_00889	0	0	20	I
iB_00890	0	10	10	I
iB_00891	80		100	II
iB_00892	30		90	II
iB_00893	0	0	30	I
iB_00894	30	100	0	I
iB_00895	50	90	10	I
iB_00896	60		30	II
iB_00899	70		10	II
iB_00900	50		10	II
iB_00901	40	40	30	I
iB_00902	50	50	40	I
iB_00903	100	100	70	I
iB_00904	10	30	10	I
iB_00905	40		20	II
iB_00906	30	100	100	I
iB_00907	20	100	10	I
iB_00908	20		0	II
iB_00909	80	80	10	I
iB_00910	30	50	20	I
iB_00911	30	40	30	I
iB_00912	50	100	30	I
iB_00913	30	100	30	I
iB_00914	80	100	20	I
iB_00915	50	70	10	I
iB_00916	60		100	II
iB_00917	40	40	20	I
iB_00920	80	100	60	I
iB_00921	30	100	0	I
iB_00922	20	50	10	I
iB_00923	70		10	II
iB_00924	20	40	30	I
iB_00925	30	70	100	I
iB_00926	0	10	0	I
iB_00927	30	40	10	I
iB_00928	90		10	II
iB_00929	100	100	90	I
iB_00930	100	100	100	I
iB_00931	10	10	10	I
iB_00932	50		40	II
iB_00934	10	40	10	I
iB_00935	20	20	10	I
iB_00936	40	50	100	I
iB_00937	20	40	50	I
iB_00938	70		50	II
iB_00939	100		80	II
iB_00940	30		30	II
iB_00941	30	30	0	I
iB_00942	80		90	II
iB_00943	20		0	II
iB_00944	20	60	20	I
iB_00945	40		30	II
iB_00946	100		10	II
iB_00947	30	30	0	I
iB_00948	20		20	II
iB_00949	40	40	50	I
iB_00950	100	100	100	I
iB_00951	40	70	30	I
iB_00952	20	100	70	I
iB_00953	60		30	II
iB_00954	60	60	0	I
iB_00955	30	30	20	I
iB_00956	50	50	0	I
iB_00957	20	30	10	I
iB_00958	30	30	30	I
iB_00959	40		0	II
iB_00960	30	50	0	I
iB_00961	30	100	100	I
iB_00963	40	100	10	I
iB_00964	100	100	30	I
iB_00965	30	30	10	I
iB_00966	90		10	II
iB_00967	50		20	II
iB_00968	25	37.5	10	I
iB_00969	70	100	40	I
iB_00970	50		20	II
iB_00971	50		20	II
iB_00972	60	100	30	I
iB_00973	100	100	77.78	I
iB_00974	0	10	50	I
iB_00975	100	100	90	I
iB_00976	40	60	30	I
iB_00977	30	100	60	I
iB_00978	60		20	II
iB_00979	30	30	10	I
iB_00980	20	100	70	I
iB_00981	50	60	20	I
iB_00982	40	40	40	I
iB_00983	60		10	II
iB_00984	40	70	40	I
iB_00985	90	100	100	I
iB_00986	20	20	60	I
iB_00987	60		0	II
iB_00988	30		20	II
iB_00989	100		30	II
iB_00990	40		20	II
iB_00992	20	100	10	I
iB_00993	30	40	0	I
iB_00994	20	100	10	I
iB_00995	80		20	II
iB_00996	60		50	II
iB_00997	30		0	II
iB_00998	30	50	40	I
iB_00999	20		0	II
iB_01000	10	10	20	I
iB_01001	50	80	50	I
iB_01002	0	100	70	I
iB_01003	20	83.33	0	I
iB_01005	10	10	10	I
iB_01006	30	85.71	30	I
iB_01007	0	10	10	I
iB_01008	11.11	22.22	20	I
iB_01010	40		10	II
iB_01011	0	12.5	50	I
iB_01012	70		30	II
iB_01013	20		20	II
iB_01014	50	50	60	I
iB_01015	30	30	30	I
iB_01016	20	20	10	I
iB_01017	20	100	50	I
iB_01018	10	40	20	I
iB_01019	0	10	70	I
iB_01020	50	100	10	I
iB_01021	0	22.22	60	I
iB_01022	30	30	0	I
iB_01023	0	40	50	I
iB_01024	90	100	50	I
iB_01025	20	40	40	I
iB_01026	90	90	100	I
iB_01027	10	62.5	20	I
iB_01028	30	100	50	I
iB_01029	10	30	30	I
iB_01030	0	0	30	I
iB_01031	37.5	50	60	I
iB_01032	20	50	60	I
iB_01033	20	20	30	I
iB_01034	0	10	30	I
iB_01035	20	30	0	I
iB_01036	90	100	100	I
iB_01037	10	10	20	I
iB_01038	40	40	40	I
iB_01039	40	70	50	I
iB_01040	20		10	II
iB_01041	20	30	60	I
iB_01042	0		10	II
iB_01044	10	20	0	I
iB_01045	10		10	II
iB_01047	20	20	0	I
iB_01048	0	20	0	I
iB_01049	0	10	0	I
iB_01050	100	100	100	I
iB_01051	30	30	40	I
iB_01053	30	100	80	I
iB_01054	0		10	II
iB_01055	20		0	II
iB_01057	30	40	60	I
iB_01058	50	70	20	I
iB_01059	80	100	100	I
iB_01060	11.11	44.44	10	I
iB_01061	10	30	20	I
iB_01062	20	30	40	I
iB_01063	0		10	II
iB_01065	20	30	60	I
iB_01066	90	90	100	I
iB_01067	90	100	30	I
iB_01068	80	100	90	I
iB_01069	0	0	50	I
iB_01070	50	70	50	I
iB_01071	30		0	II
iB_01072	10	20	40	I
iB_01073	0	10	30	I
iB_01074	30	30	40	I
iB_01075	10	20	30	I
iB_01076	10	20	30	I
iB_01077	30	50	60	I
iB_01078	30	100	60	I
iB_01080	20		0	II
iB_01081	10	20	30	I
iB_01082	30	30	40	I
iB_01083	50		50	II
iB_01084	11.11	22.22	70	I
iB_01085	0	0	20	I
iB_01086	40		90	II
iB_01087	40	100	0	I
iB_01088	10	20	30	I
iB_01089	10	10	30	I
iB_01090	0	10	30	I
iB_01091	40	100	90	I
iB_01093	0	20	30	I
iB_01094	30	30	0	I
iB_01095	20	50	60	I
iB_01096	20		0	II
iB_01097	0	50	30	I
iB_01098	20	100	60	I
iB_01099	10	10	20	I
iB_01100	20	100	10	I
iB_01101	10	20	30	I
iB_01103	100	100	100	I
iB_01104	20	20	0	I
iB_01105	10	50	50	I
iB_01106	60	100	20	I
iB_01107	10	10	10	I
iB_01108	0	20	20	I
iB_01109	20	20	30	I
iB_01111	20	100	30	I
iB_01112	0	0	20	I
iB_01113	0	14.29	20	I
iB_01114	22.22	33.33	10	I
iB_01115	20		0	II
iB_01116	0		10	II
iB_01117	20	20	10	I
iB_01118	30	40	20	I
iB_01119	10	20	20	I
iB_01120	22.22	33.33	20	I
iB_01121	40	70	20	I
iB_01123	20	20	60	I
iB_01124	10	10	20	I
iB_01125	10	10	20	I
iB_01127	70		100	II
iB_01128	10	20	0	I
iB_01129	10	10	10	I
iB_01130	20	20	0	I
iB_01131	30	80	0	I
iB_01132	0	0	0	I
iB_01133	11.11	11.11	30	I
iB_01134	20		10	II
iB_01135	30	100	40	I
iB_01136	20	100	20	I
iB_01137	20		0	II
iB_01138	20	20	30	I
iB_01139	0		10	II
iB_01140	10		10	II
iB_01141	10		0	II
iB_01142	0		100	II
iB_01143	30		10	II
iB_01144	30		10	II
iB_01145	30	40	20	I
iB_01146	10	10	40	I
iB_01147	87.5	100	50	I
iB_01148	10		10	II
iB_01149	30		10	II
iB_01150	40		0	II
iB_01151	20		20	II
iB_01152	40		50	II
iB_01156	40	40	0	I
iB_01159	20	100	20	I
iB_01160	30		0	II
iB_01161	20	50	50	I
iB_01162	50		10	II
iB_01163	10	10	30	I
iB_01164	30		0	II
iB_01165	0	0	30	I
iB_01166	100	100	90	I
iB_01167	20	100	20	I
iB_01168	60		10	II
iB_01169	20		0	II
iB_01171	20		0	II
iB_01172	33.33	80	40	I
iB_01173	10	100	40	I
iB_01175	90	100	70	I
iB_01178	40		0	II
iB_01180	30	100	30	I
iB_01181	88.89	100	60	I
iB_01184	70	100	100	I
iB_01185	10	100	40	I
iB_01186	0	0	20	I
iB_01187	20	62.5	10	I
iB_01188	40	100	30	I
iB_01189	10	10	0	I
iB_01190	30	40	40	I
iB_01192	0	0	10	I
iB_01193	10	20	20	I
iB_01194	0	100	10	I
iB_01195	10	10	40	I
iB_01196	100	100	60	I
iB_01197	20	28.57	40	I
iB_01198	0	20	0	I
iB_01199	0	12.5	30	I
iB_01200	10	100	20	I
iB_01201	10	44.44	40	I
iB_01203	70	100	100	I
iB_01204	0	0	10	I
iB_01205	30	30	10	I
iB_01206	0	0	50	I
iB_01207	100	100	100	I
iB_01208	20		90	II
iB_01209	20	28.57	10	I
iB_01210	0	90	70	I
iB_01211	70	100	50	I
iB_01212	20	60	80	I
iB_01213	100	100	100	I
iB_01214	0	0	10	I
iB_01215	90	100	80	I
iB_01216	40	60	40	I
iB_01217	60	70	10	I
iB_01218	20	20	20	I
iB_01219	0	0	20	I
iB_01220	10	85.71	40	I
iB_01221	80	100	30	I
iB_01222	0	14.29	20	I
iB_01223	10	10	10	I
iB_01224	30		50	II
iB_01225	50	90	40	I
iB_01226	80	100	10	I
iB_01227	30	50	20	I
iB_01228	30	40	10	I
iB_01229	20	30	20	I
iB_01230	10	30	40	I
iB_01231	40	40	20	I
iB_01233	90	100	100	I
iB_01234	10	20	0	I
iB_01235	20	20	10	I
iB_01236	0	20	20	I
iB_01237	10	80	10	I
iB_01238	10	20	20	I
iB_01239	10	80	10	I
iB_01240	20	30	40	I
iB_01241	30	40	40	I
iB_01242	10	40	50	I
iB_01243	60	100	40	I
iB_01244	30	40	0	I
iB_01245	44.44	44.44	20	I
iB_01246	10	10	20	I
iB_01248	10	10	20	I
iB_01249	0	10	30	I
iB_01250	30	40	30	I
iB_01251	40	40	30	I
iB_01252	20	100	20	I
iB_01253	40	60	30	I
iB_01254	10	10	10	I
iB_01256	70	100	40	I
iB_01257	50	100	30	I
iB_01258	20	40	10	I
iB_01259	20	30	10	I
iB_01261	10	20	20	I
iB_01262	0	0	0	I
iB_01263	10	10	30	I
iB_01264	20	20	40	I
iB_01266	11.11	77.78	10	I
iB_01267	10	30	30	I
iB_01268	50	60	10	I
iB_01269	10	10	20	I
iB_01270	30		0	II
iB_01271	100	100	100	I
iB_01272	40	40	0	I
iB_01273	50	90	30	I
iB_01274	20	20	30	I
iB_01276	0	90	60	I
iB_01277	30	40	20	I
iB_01278	30	30	20	I
iB_01279	10	10	20	I
iB_01280	100	100	100	I
iB_01281	0	0	10	I
iB_01282	20	20	10	I
iB_01283	0	0	10	I
iB_01284	0	100	30	I
iB_01285	33.33	33.33	30	I
iB_01286	30	50	20	I
iB_01287	25	25	0	I
iB_01288	10	10	20	I
iB_01289	20	30	40	I
iB_01290	20	20	10	I
iB_01291	40	40	20	I
iB_01292	60	60	20	I
iB_01293	30	30	20	I
iB_01294	100	100	90	I
iB_01295	10	30	10	I
iB_01296	20	40	20	I
iB_01297	50	60	30	I
iB_01298	100	100	100	I
iB_01299	90	100	100	I
iB_01300	0	20	30	I
iB_01301	30		50	II
iB_01302	0	10	10	I
iB_01303	0	40	20	I
iB_01305	10		10	II
iB_01306	0	40	10	I
iB_01307	100	100	30	I
iB_01308	50	100	30	I
iB_01309	33.33	33.33	40	I
iB_01310	50		20	II
iB_01311	20	100	100	I
iB_01313	0	0	20	I
iB_01314	0	30	0	I
iB_01315	0	60	10	I
iB_01316	10	10	0	I
iB_01317	20	80	30	I
iB_01318	90	100	40	I
iB_01319	25	25	20	I
iB_01320	10	20	20	I
iB_01321	100	100	70	I
iB_01324	70	80	30	I
iB_01325	20	20	0	I
iB_01326	10	40	10	I
iB_01327	30	30	0	I
iB_01328	50	100	20	I
iB_01329	70	100	40	I
iB_01330	30	40	10	I
iB_01331	50	100	20	I
iB_01334	20	20	10	I
iB_01335	30	60	60	I
iB_01336	11.11	22.22	30	I
iB_01337	30	50	20	I
iB_01338	30	30	0	I
iB_01341	10	10	10	I
iB_01342	100	100	90	I
iB_01343	10	100	50	I
iB_01344	30	50	20	I
iB_01345	50	100	70	I
iB_01346	40	100	10	I
iB_01347	100	100	100	I
iB_01349	20	100	10	I
iB_01350	20	40	10	I
iB_01351	30	30	40	I
iB_01352	10	20	10	I
iB_01353	30	30	0	I
iB_01354	0	10	20	I
iB_01355	50	100	10	I
iB_01357	20	30	40	I
iB_01359	30	100	40	I
iB_01360	37.5	37.5	10	I
iB_01361	40	70	20	I
iB_01362	20	30	20	I
iB_01364	0	10	30	I
iB_01365	100	100	40	I
iB_01366	20	30	0	I
iB_01368	20	30	0	I
iB_01369	40	60	10	I
iB_01370	100	100	100	I
iB_01371	30	100	20	I
iB_01372	40	50	20	I
iB_01373	10	20	10	I
iB_01374	80	100	70	I
iB_01375	100	100	100	I
iB_01376	20	30	30	I
iB_01377	40	40	10	I
iB_01378	100	100	0	I
iB_01379	10	50	30	I
iB_01380	50	60	10	I
iB_01381	50		0	II
iB_01382	40	50	20	I
iB_01383	100		100	II
iB_01384	10	10	20	I
iB_01385	90	100	100	I
iB_01386	40	50	60	I
iB_01387	20	20	0	I
iB_01388	0	10	10	I
iB_01389	10	40	0	I
iB_01390	0	0	0	I
iB_01391	20	30	10	I
iB_01392	20	20	0	I
iB_01393	20	20	20	I
iB_01394	100	100	0	I
iB_01395	40	40	10	I
iB_01396	20	30	10	I
iB_01397	20	30	10	I
iB_01398	10	70	0	I
iB_01400	10		10	II
iB_01401	30			II
iB_01403	10			II
iB_01405	30			II
iB_01406	0	30	20	I
iB_01407	30	30	0	I
iB_01408	0	20	0	I
iB_01409	10	10	30	I
iB_01412	40		30	II
iB_01413	20		0	II
iB_01414	10		0	II
iB_01415	10		0	II
iB_01416	90			II
iB_01417	70			II
iB_01418	10	10	60	I
iB_01419	10	30	40	I
iB_01420	10	20	20	I
iB_01421	0	10	0	I
iB_01422	0	0	0	I
iB_01424	100			II
iB_01425	20	30	0	I
iB_01427	10	10	20	I
iB_01428	100	100	30	I
iB_01429	10	100	10	I
iB_01430	0	20	10	I
iB_01431	100	100	100	I
iB_01432	20	20	0	I
iB_01433	10	10	10	I
iB_01434	10	30	20	I
iB_01435	30	50	10	I
iB_01436	20	30	20	I
iB_01437	30	30	0	I
iB_01438	10	10	30	I
iB_01439	20	20	10	I
iB_01440	30	100	10	I
iB_01441	10	20	20	I
iB_01442	80		20	II
iB_01443	100	100	10	I
iB_01444	10	30	40	I
iB_01445	10	10	0	I
iB_01446	20	30	40	I
iB_01447	20	30	30	I
iB_01448	50		10	II
iB_01449	0	10	10	I
iB_01450	60	100	0	I
iB_01451	50		30	II
iB_01452	20	80	10	I
iB_01453	80	100	20	I
iB_01454	10	20	40	I
iB_01456	100	100	100	I
iB_01457	20	60	60	I
iB_01458	20		10	II
iB_01459	20	100	30	I
iB_01460	80	90	100	I
iB_01461	40	100	10	I
iB_01462	100	100	0	I
iB_01463	0	0	20	I
iB_01464	10	20	0	I
iB_01465	10	20	0	I
iB_01466	10	10	0	I
iB_01467	100	100	100	I
iB_01468	10	20	0	I
iB_01469	20	20	20	I
iB_01470	30	70	10	I
iB_01471	70		100	II
iB_01472	20		0	II
iB_01473	20	70	0	I
iB_01474	30	40	0	I
iB_01475	20		60	II
iB_01476	30	50	20	I
iB_01477	20	30	10	I
iB_01478	20	30	0	I
iB_01479	20	60	10	I
iB_01480	40		10	II
iB_01481	20	40	30	I
iB_01482	100		90	II
iB_01483	10	90	0	I
iB_01484	100	100	70	I
iB_01485	20	20	22.22	I
iB_01486	40			II
iB_01487	100	100	80	I
iB_01488	100			II
iB_01490	20	20	10	I
iB_01491	0	20	10	I
iB_01492	10	50	10	I
iB_01493	100	100	100	I
iB_01494	0	10	0	I
iB_01496	20			II
iB_01497	30		60	II
iB_01498	20		10	II
iB_01499	40		0	II
iB_01500	0		10	II
iB_01501	100		60	II
iB_01502	0	20	0	I
iB_01503	0	0	0	I
iB_01504	100	100	30	I
iB_01505	40	100	0	I
iB_01506	20	40	10	I
iB_01507	20	50	10	I
iB_01509	10			II
iB_01511	0			II
iB_01512	10		10	II
iB_01513	10		0	II
iB_01514	30		20	II
iB_01515	30	100	10	I
iB_01516	0	40	20	I
iB_01517	70	90	20	I
iB_01518	100	100	30	I
iB_01519	30	30	20	I
iB_01520	10		0	II
iB_01521	0	20	0	I
iB_01522	10		10	II
iB_01523	50			II
iB_01524	10	100	0	I
iB_01526	30	70	50	I
iB_01527	10	10	20	I
iB_01528	100	100	100	I
iB_01529	20	20	30	I
iB_01530	20	100	50	I
iB_01531	100	100	100	I
iB_01532	0	0	30	I
iB_01533	0	0	20	I
iB_01534	10	20	0	I
iB_01536	50	100	80	I
iB_01537	100	100	100	I
iB_01538	20			II
iB_01539	100	100	10	I
iB_01540	0	0	20	I
iB_01541	30	30	10	I
iB_01542	0	10	10	I
iB_01543	0	0	10	I
iB_01544	80	100	20	I
iB_01546	20			II
iB_01548	10		10	II
iB_01549	30	100	80	I
iB_01550	70	100	30	I
iB_01551	30	30	20	I
iB_01552	100	100	70	I
iB_01553	50	50	30	I
iB_01554	20	20	10	I
iB_01555	10		0	II
iB_01556	20	30	0	I
iB_01557	10	10	10	I
iB_01559	30	30	30	I
iB_01560	10	90	50	I
iB_01561	30		0	II
iB_01562	100	100	100	I
iB_01563	0	0	40	I
iB_01564	0		10	II
iB_01565	0	0	0	I
iB_01566	0	10	20	I
iB_01567	20		0	II
iB_01568	0	10	0	I
iB_01569	0	0	40	I
iB_01570	0			II
iB_01571	100	100	100	I
iB_01572	10			II
iB_01573	10	10	10	I
iB_01574	0	0	10	I
iB_01575	10			II
iB_01576	50	100	80	I
iB_01577	50	60	20	I
iB_01578	10	10	30	I
iB_01579	50		50	II
iB_01580	20	20	10	I
iB_01581	0	10	10	I
iB_01582	100	100	100	I
iB_01583	30	30	20	I
iB_01584	0	10	10	I
iB_01585	20	20	0	I
iB_01586	10	20	0	I
iB_01587	10	20	0	I
iB_01588	0	0	0	I
iB_01589	20		0	II
iB_01590	30	30	10	I
iB_01591	0		10	II
iB_01592	30	30	20	I
iB_01594	90	100	70	I
iB_01595	10		0	II
iB_01598	20		30	II
iB_01601	0	40	10	I
iB_01602	20	60	30	I
iB_01603	10			II
iB_01605	40			II
iB_01606	30	30	10	I
iB_01607	30	30	50	I
iB_01608	20	20	30	I
iB_01609	40			II
iB_01610	100	100	100	I
iB_01611	30		20	II
iB_01612	40		20	II
iB_01613	40	40	30	I
iB_01614	20	100	20	I
iB_01615	10	90	0	I
iB_01617	0	0	20	I
iB_01618	20	100	80	I
iB_01620	100	100	20	I
iB_01622	30	30	0	I
iB_01624	30		0	II
iB_01625	30	40	30	I
iB_01626	20	20	0	I
iB_01627	10	20	20	I
iB_01628	20	40	10	I
iB_01633	30		0	II
iB_01634	20		50	II
iB_01635	10	40	40	I
iB_01636	70	100	80	I
iB_01637	30	30	20	I
iB_01638	10	30	10	I
iB_01639	100	100	100	I
iB_01640	100	100	100	I
iB_01643	90	100	100	I
iB_01644	0	0	20	I
iB_01645	60	100	100	I
iB_01646	30	50	0	I
iB_01648	10	50	10	I
iB_01649	10	10	20	I
iB_01650	10	20	0	I
iB_01651	20		30	II
iB_01652	100	100	100	I
iB_01653	20	30	10	I
iB_01655	30	30	20	I
iB_01656	20	20	10	I
iB_01657	30	100	80	I
iB_01658	10	10	20	I
iB_01659	20	80	0	I
iB_01660	0	0	0	I
iB_01662	10	30	30	I
iB_01663	50		30	II
iB_01664	40	70	10	I
iB_01665	100	100	20	I
iB_01666	100	100	70	I
iB_01668	100	100	100	I
iB_01669	40	100	30	I
iB_01671	30	30	10	I
iB_01672	20	30	30	I
iB_01675	100	100	100	I
iB_01677	50	50	0	I
iB_01678	0	40	0	I
iB_01679	10	70	10	I
iB_01680	0	50	10	I
iB_01681	20		0	II
iB_01682	100	100	100	I
iB_01683	30	30	20	I
iB_01684	0	62.5	0	I
iB_01685	20	30	0	I
iB_01686	10	80	20	I
iB_01687	40	80	20	I
iB_01688	100		80	II
iB_01689	0	40	30	I
iB_01690	10	30	0	I
iB_01691	90	100	40	I
iB_01692	100		100	II
iB_01693	10	60	0	I
iB_01694	50	60	0	I
iB_01695	60	100	0	I
iB_01696	10			II
iB_01697	20	30	40	I
iB_01698	0	50	0	I
iB_01699	50	70	40	I
iB_01700	100	100	60	I
iB_01701	60	100	0	I
iB_01702	0	0	40	I
iB_01703	0	0	10	I
iB_01704	100	100	90	I
iB_01705	40	100	0	I
iB_01706	10	60	50	I
iB_01707	10	100	20	I
iB_01708	30	60	0	I
iB_01709	100	100	100	I
iB_01710	20	50	10	I
iB_01711	20	30	30	I
iB_01713	20		20	II
iB_01714	0	0	30	I
iB_01715	10	30	10	I
iB_01716	30	50	20	I
iB_01717	20	50	20	I
iB_01718	20	100	50	I
iB_01719	10	20	0	I
iB_01720	10	80	30	I
iB_01721	30	50	10	I
iB_01722	10	100	0	I
iB_01723	30	100	20	I
iB_01724	80			II
iB_01725	50	100	20	I
iB_01726	70	100	0	I
iB_01727	30	30	40	I
iB_01728	70	100	30	I
iB_01729	10	20	20	I
iB_01730	100	100	80	I
iB_01731	70	100	80	I
iB_01732	40	90	10	I
iB_01733	100	100	60	I
iB_01734	30			II
iB_01735	70	100	30	I
iB_01736	50	80	20	I
iB_01737	10	70	20	I
iB_01738	10	30	10	I
iB_01739	50	70	20	I
iB_01740	100	100	80	I
iB_01741	0	30	30	I
iB_01742	10	100	20	I
iB_01743	10	40	30	I
iB_01744	30		20	II
iB_01745	80	90	10	I
iB_01746	0	0	0	I
iB_01747	20	30	40	I
iB_01748	0	100	10	I
iB_01749	30	60	20	I
iB_01750	10	10	30	I
iB_01751	0	20	20	I
iB_01752	80		60	II
iB_01753	10	30	20	I
iB_01754	30	50	10	I
iB_01755	20	20	0	I
iB_01756	20	30	10	I
iB_01757	20	50	20	I
iB_01758	20		0	II
iB_01759	30	70	20	I
iB_01760	10	60	20	I
iB_01761	0	20	20	I
iB_01762	20	90	10	I
iB_01763	40	50	30	I
iB_01764	10	10	0	I
iB_01765	60	70	30	I
iB_01766	50	90	0	I
iB_01767	60	90	20	I
iB_01768	20		0	II
iB_01769	30		0	II
iB_01770	60	100	30	I
iB_01771	20	90	0	I
iB_01772	10	10	20	I
iB_01773	0	30	20	I
iB_01775	20	30	0	I
iB_01776	50	100	0	I
iB_01777	30	90	100	I
iB_01778	90	100	80	I
iB_01781	40		0	II
iB_01782	10			II
iB_01783	50	70	0	I
iB_01785	40	100	90	I
iB_01786	10	30	30	I
iB_01787	70	100	10	I
iB_01788	40	80	30	I
iB_01789	30			II
iB_01790	10			II
iB_01791	0	100	30	I
iB_01792	10	10	30	I
iB_01793	100	100	100	I
iB_01794	50	60	10	I
iB_01795	10		30	II
iB_01796	100	100	100	I
iB_01797	10	10	30	I
iB_01798	0	10	30	I
iB_01799	50	100	30	I
iB_01800	100	100	100	I
iB_01801	40		40	II
iB_01802	30		20	II
iB_01803	20	20	0	I
iB_01804	60	100	100	I
iB_01805	20	100	20	I
iB_01806	10	30	20	I
iB_01807	100	100	100	I
iB_01808	0	0	30	I
iB_01809	0	0	10	I
iB_01810	0	70	10	I
iB_01811	10	10	20	I
iB_01812	100	100	60	I
iB_01813	100	100	40	I
iB_01814	40	90	50	I
iB_01815	80	100	10	I
iB_01816	30	50	40	I
iB_01817	0	0	0	I
iB_01818	10	100	0	I
iB_01819	30	40	20	I
iB_01820	100	100	100	I
iB_01821	10	20	10	I
iB_01822	10	80	20	I
iB_01823	90	100	70	I
iB_01824	100	100	90	I
iB_01825	10	10	40	I
iB_01826	30	30	40	I
iB_01827	20	20	20	I
iB_01829	0	0	30	I
iB_01830	90	100	20	I
iB_01831	60		70	II
iB_01832	20		0	II
iB_01833	40	40	0	I
iB_01834	20	20	30	I
iB_01835	0	0	10	I
iB_01836	10	10	60	I
iB_01837	0	0	40	I
iB_01838	0	0	40	I
iB_01839	80	100	10	I
iB_01840	10	100	20	I
iB_01841	80	100	0	I
iB_01842	100	100	80	I
iB_01843	30	30	0	I
iB_01844	40	90	10	I
iB_01845	10		0	II
iB_01846	20	100	10	I
iB_01847	10	30	20	I
iB_01848	0	10	50	I
iB_01849	10	10	40	I
iB_01850	20	20	60	I
iB_01851	40			II
iB_01852	30	40	40	I
iB_01853	20	20	10	I
iB_01855	0	10	0	I
iB_01856	30	80	0	I
iB_01857	100	100	100	I
iB_01858	90	100	70	I
iB_01859	20	100	10	I
iB_01860	90	100	30	I
iB_01861	70	90	30	I
iB_01862	11.11	11.11	50	I
iB_01863	0	0	20	I
iB_01864	70	100	80	I
iB_01865	0	100	10	I
iB_01866	30	90	10	I
iB_01867	20	30	10	I
iB_01868	0	100	0	I
iB_01871	0	10	10	I
iB_01872	100	100	100	I
iB_01873	0	0	30	I
iB_01874	10	16.67	20	I
iB_01875	30	30	40	I
iB_01876	20	20	30	I
iB_01877	30		30	II
iB_01879	100	100	100	I
iB_01880	10	10	30	I
iB_01881	60	70	10	I
iB_01882	100	100	100	I
iB_01883	20	20	10	I
iB_01884	100	100	90	I
iB_01885	60	100	60	I
iB_01886	10	16.67	40	I
iB_01887	50	50	30	I
iB_01888	50		20	II
iB_01889	30		10	II
iB_01890	20	40	10	I
iB_01891	70	80	40	I
iB_01892	100		100	II
iB_01893	50		60	II
iB_01894	0	0	40	I
iB_01895	20	20	30	I
iB_01896	10	10	30	I
iB_01897	30			II
iB_01898	20	25	60	I
iB_01899	40		30	II
iB_01900	10			II
iB_01901	0	0	50	I
iB_01902	0	10	70	I
iB_01903	50	100	70	I
iB_01905	30		10	II
iB_01906	70	100	50	I
iB_01907	0	0	50	I
iB_01908	10	100	10	I
iB_01909	20	30	10	I
iB_01910	0	0	50	I
iB_01911	20		30	II
iB_01912	40	40	60	I
iB_01913	0	42.86	40	I
iB_01914	0	0	50	I
iB_01915	10	20	30	I
iB_01916	10	10	40	I
iB_01918	22.22	57.14	60	I
iB_01919	70		30	II
iB_01920	30	30	20	I
iB_01921	10	10	30	I
iB_01922	100	100	90	I
iB_01923	0	0	20	I
iB_01924	10	11.11	20	I
iB_01925	0	0	0	I
iB_01926	0	0	10	I
iB_01928	20	20	40	I
iB_01929	0	10	50	I
iB_01930	0	10	30	I
iB_01931	10	10	20	I
iB_01932	0	10	60	I
iB_01933	50	50	40	I
iB_01934	0	10	30	I
iB_01935	10		50	II
iB_01936	30		20	II
iB_01937	70		30	II
iB_01938	0	0	30	I
iB_01939	20		40	II
iB_01940	0	0	10	I
iB_01941	0	0	20	I
iB_01942	70		70	II
iB_01943	40		50	II
iB_01944	10		0	II
iB_01945	60	100	60	I
iB_01946	10	10	60	I
iB_01947	20	30	40	I
iB_01948	20		40	II
iB_01949	70		10	II
iB_01950	100		20	II
iB_01951	0	0	40	I
iB_01952	70		0	II
iB_01957	20		20	II
iB_01958	0		30	II
iB_01959	10	20	50	I
iB_01960	0	0	50	I
iB_01961	0	0	20	I
iB_01962	10	10	40	I
iB_01963	40		0	II
iB_01964	50		40	II
iB_01965	100	100	90	I
iB_01966	70			II
iB_01967	10	20	60	I
iB_01968	20	20	20	I
iB_01969	60			II
iB_01970	10			II
iB_01972	20	20	50	I
iB_01973	40	100	50	I
iB_01974	0	11.11	50	I
iB_01975	70		20	II
iB_01976	30	30	30	I
iB_01977	70	100	60	I
iB_01978	100		30	II
iB_01979	100		10	II
iB_01980	100	100	70	I
iB_01981	10	20	0	I
iB_01982	0	0	30	I
iB_01983	10	10	20	I
iB_01985	0	0	30	I
iB_01986	30		80	II
iB_01987	20		60	II
iB_01988	90		40	II
iB_02017	22.22	50	20	I
iB_02024	60		30	II
iB_02043	20	20	20	I
iB_02051	70		0	II
iB_02058	0	0	20	I
iB_02083	0	100	40	I
iB_02113	100	100	40	I
iB_02114	0	0	50	I
iB_02120	20	30	30	I
iB_02140	90	100	70	I
iB_02148	0	0	60	I
iB_02155	10	10	30	I
iB_02156	30		40	II
iB_02158	0	0	20	I
iB_02161	100	100	100	I
iB_02180	20		20	II
iB_02183	70	100	70	I
iB_02184	10	10	20	I
iB_02185	100	100	30	I
iB_02186	100	100	100	I
iB_02187	20	20	30	I
iB_02188	10	10	20	I
iB_02189	0	10	10	I
iB_02190	0	30	30	I
iB_02192	10	10	30	I
iB_02193	20	100	20	I
iB_02194	10	10	50	I
iB_02195	100	100	20	I
iB_02196	10	20	40	I
iB_02197	0	0	30	I
iB_02198	100	100	60	I
iB_02199	20	20	30	I
iB_02200	10	10	0	I
iB_02201	30	60	0	I
iB_02202	0	0	30	I
iB_02203	0	0	30	I
iB_02204	100	100	90	I
iB_02205	10	10	40	I
iB_02206	20	44.44	30	I
iB_02207	50	50	0	I
iB_02208	44.44	44.44	50	I
iB_02209	30	100	10	I
iB_02210	10	20	20	I
iB_02211	0	100	50	I
iB_02212	10	10	50	I
iB_02213	0	10	30	I
iB_02214	0	10	0	I
iB_02215	50	100	80	I
iB_02216	10	20	50	I
iB_02217	50			II
iB_02218	100	100	10	I
iB_02219	10	10	11.11	I
iB_02220	20	88.89	30	I
iB_02221	10	30	30	I
iB_02222	40		10	II
iB_02223	100	100	50	I
iB_02224	20	20	10	I
iB_02225	0	12.5	30	I
iB_02226	100	100	20	I
iB_02227	80	100	20	I
iB_02228	10	10	40	I
iB_02229	100	100	60	I
iB_02230	10	40	40	I
iB_02231	10	10	50	I
iB_02232	40		30	II
iB_02233	30		20	II
iB_02234	30		10	II
iB_02235	50		0	II
iB_02236	60		10	II
iB_02237	50		100	II
iB_02238	30	77.78	40	I
iB_02239	20	20	10	I
iB_02240	70	100	30	I
iB_02241	10	40	40	I
iB_02242	40	50	40	I
iB_02243	0	0	50	I
iB_02244	20	20	20	I
iB_02245	10	10	40	I
iB_02246	20		0	II
iB_02247	100		30	II
iB_02248	100	100	50	I
iB_02249	100	100	80	I
iB_02250	100	100	40	I
iB_02251	40	40	0	I
iB_02252	0	0	10	I
iB_02253	10	10	20	I
iB_02254	0	0	30	I
iB_02255	20	20	30	I
iB_02256	20	20	30	I
iB_02257	0	0	40	I
iB_02258	100	100	50	I
iB_02259	20	20	40	I
iB_02260	100	100	30	I
iB_02261	0	0	10	I
iB_02262	20	20	10	I
iB_02263	10	20	40	I
iB_02264	10	10	0	I
iB_02265	10	10	30	I
iB_02266	60	100	30	I
iB_02267	70	100	60	I
iB_02268	22.22	100	30	I
iB_02269	40		20	II
iB_02270	50	60	20	I
iB_02271	10	10	40	I
iB_02272	30	30	30	I
iB_02273	0	0	10	I
iB_02274	20	20	40	I
iB_02275	50	100	10	I
iB_02276	40	100	20	I
iB_02278	80	100	70	I
iB_02279	10		0	II
iB_02280	0	0	30	I
iB_02281	20	30	0	I
iB_02282	50		20	II
iB_02283	10	50	50	I
iB_02284	30	40	10	I
iB_02286	40	50	40	I
iB_02287	80	100	50	I
iB_02288	11.11	100	20	I
iB_02289	20	40	50	I
iB_02290	40		11.11	II
iB_02291	90		70	II
iB_02292	10	10	40	I
iB_02293	40	50	20	I
iB_02294	70	100	90	I
iB_02295	50	100	40	I
iB_02296	80	100	70	I
iB_02297	10	50	20	I
iB_02298	30	50	20	I
iB_02299	30	60	40	I
iB_02300	30	100	60	I
iB_02301	20	20	30	I
iB_02302	40	44.44	50	I
iB_02304	20	20	30	I
iB_02305	20	50	30	I
iB_02306	0	10	40	I
iB_02307	40	70	20	I
iB_02308	66.67	100	70	I
iB_02309	30	30	30	I
iB_02310	90		100	II
iB_02311	90	100	40	I
iB_02312	10	40	40	I
iB_02313	10	30	20	I
iB_02314	10	20	10	I
iB_02315	40	40	10	I
iB_02316	10	20	20	I
iB_02317	20			II
iB_02319	30			II
iB_02320	40	40	30	I
iB_02321	70	100	100	I
iB_02323	30		0	II
iB_02324	12.5	25	40	I
iB_02325	40		40	II
iB_02326	20	50	50	I
iB_02327	20	20	10	I
iB_02328	0	0	30	I
iB_02329	10	20	20	I
iB_02330	70	80	20	I
iB_02331	70		40	II
iB_02332	20	20	70	I
iB_02333	70		20	II
iB_02334	10	83.33	30	I
iB_02335	80	100	40	I
iB_02336	10	50	70	I
iB_02337	12.5	37.5	10	I
iB_02338	30	40	40	I
iB_02339	100	100	30	I
iB_02340	10	10	40	I
iB_02341	50		10	II
iB_02342	40		0	II
iB_02343	70	100	40	I
iB_02344	40	100	30	I
iB_02345	10			II
iB_02346	20			II
iB_02347	20		40	II
iB_02348	0	50	40	I
iB_02349	20	20	30	I
iB_02350	10	10	30	I
iB_02351	20	20	40	I
iB_02352	10	10	20	I
iB_02353	20	100	40	I
iB_02354	11.11	44.44	10	I
iB_02355	0	30	20	I
iB_02356	10		10	II
iB_02357	50		0	II
iB_02358	70		40	II
[truncated: 13,218 more rows]
